# Supplementary material for: Caloric Restriction Reprograms Adipose Tissues in Rhesus Monkeys
Source: Aging Cell. 2025 Oct 3;24(12):e70254. doi: 10.1111/acel.70254 (PMC12686577; doi:10.1111/acel.70254)
Supplement: Supplementary file 2 — Data S1: acel70254‐sup‐0002‐DataS1.xlsx. [file ACEL-24-e70254-s003.xlsx]

## Sheet: Biometrics
sID	Diet	Depot	Sex	AgeAtDeath	Wt_g	Fat_g	Lean_g	Fat_perc	Lean_perc	Append.Lean_g	Abd_percTotFat	WBC_thsPERul	RBC_milPERul	Hgb_gPERdl	Hct_perc	GlycHgb_perc	HOMA.IR	BUN_mgPERdl	Creatinine_mgPERdl	Cholesterol_mgPERdl	Triglycerides_mgPERdl	SGOT_AST_muPERml	LDH_LD_muPERml	TotalBilirubin_mgPERdl	GGT_muPERml	SGPT_ALT_muPERml	TotalProtein_gmPERdl	Albumin_gmPERdl	ALK_Phosphatase_muPERml	GTT_Assess	Gb_mgPERdl	Ib_uUPERml	Si
S09	C	SAT	M	25.33	13730	6109	7685	42.96	57.04	2995	49.27	6.9	6.45	15.1	46.5	9.9	5.97037	20	0.7	221	48	34	376	0.2	67	76	8.7	4.2	250	15	62	39	2.318
S24	C	SAT	M	21.31	12090	3718	8428	29.68	70.32	3600	45.48	9.8	6.47	15.5	47.7	6	7.27901	11	0.8	126	123	29	406	0.2	71	27	7.5	3.6	140	12	67	44	1.268
S14	C	SAT	M	25.93	13210	4348	8831	31.96	68.04	3471	51.03	7.9	6.23	15	46	7.9	4.5037	19	0.7	148	146	21	298	0.1	50	22	7.8	3.4	155	15	76	24	2.569
S19	C	SAT	M	26.11	15090	6210	9029	39.45	60.55	4023	41.8	6.4	5.82	14.6	44.4	10.3	10.6346	19	1	241	175	31	367	0.1	27	45	7.6	3.7	120	17	73	59	2.169
S29	R	SAT	M	25.76	8910	1899	7213	20.05	79.95	2705	45.92	8.6	6.77	15.3	47.8	6.3	2.33086	20	0.8	105	47	34	514	0.2	60	36	7.6	3.4	224	17	59	16	12.673
S41	R	SAT	M	25.92	8840	1814	7191	19.45	80.55	2992	46.91	7.2	6.55	15.5	46.6	9.4	5.2642	20	0.9	125	74	25	326	0.2	47	34	6.9	3.5	162	17	82	26	11.7
S44	R	SAT	M	23.36	11040	1079	9921	9.42	90.58	4233	31.14	5.7	5.98	14	43.3	7.2	2.64691	20	0.9	164	39	22	196	0.2	71	42	7.4	4.2	195	15	67	16	3.323
S05	R	SAT	M	23.85	11710	2941	8797	24.19	75.81	3684	40.09	11.7	5.99	14.8	47.2	9.1	5.01235	23	1.1	137	162	46	275	0.3	54	59	6.7	3.7	83	11	70	29	1.555

## Sheet: DGE_SAT-C_VAT-C
DGE list. Depot comparison: SAT-C / VAT-C. Related to Figure 1.
Mml_SYMBOL	logFC	logCPM	LR	PValue	FDR	Mml_ENTREZID	Hsa_ENTREZID
HOXC10	6.61535	1.84918	75.7297	3.25285e-18	4.72021e-14	702321	3226
TBX15	4.53146	4.16443	62.0346	3.37472e-15	2.44853e-11	712254	6913
STMN2	5.83248	3.32208	57.5341	3.32177e-14	1.60674e-10	699264	11075
COMP	2.99848	5.85636	55.1469	1.11853e-13	4.05773e-10	720286	1311
IRX1	5.33124	1.76511	47.3363	5.97947e-12	1.73536e-08	693825	79192
C5orf38	4.87861	2.30093	43.1334	5.11313e-11	1.23661e-07	NA	NA
HOXA10	3.75952	2.53851	37.4151	9.54801e-10	1.9793e-06	704713	3206
NKX3-2	-6.27054	0.632803	36.3606	1.63983e-09	2.97445e-06	713627	579
IRX2	4.04641	3.47285	34.3299	4.65177e-09	7.5002e-06	695599	153572
GRP	5.16865	1.18771	33.7497	6.26786e-09	8.81166e-06	696983	2922
EN1	4.27767	1.89056	33.6259	6.67964e-09	8.81166e-06	694306	2019
HOXC9	4.12032	1.58959	32.799	1.02198e-08	1.23582e-05	107000875	3225
ADRA2A	2.14495	6.00262	29.9545	4.42293e-08	4.93701e-05	695684	150
IRX6	4.81177	0.892284	27.9185	1.26533e-07	0.000131151	698232	79190
DMRT3	4.07651	0.922651	25.4393	4.56533e-07	0.00044165	697323	58524
HOXC8	2.66801	3.28917	25.1522	5.29794e-07	0.00048049	107000876	3224
SHOX2	4.01977	1.86793	23.2387	1.4309e-06	0.0012214	704327	6474
PAPPA2	3.52564	3.21943	22.6693	1.92421e-06	0.00155124	709193	60676
NELL2	3.35798	3.00024	21.9351	2.82022e-06	0.00215391	703134	4753
WIF1	-2.27543	5.45892	20.4403	6.15206e-06	0.00446362	677704	11197
EPYC	-4.82776	2.64132	19.7021	9.05014e-06	0.00625364	709645	1833
GREM1	-2.36009	5.94742	17.9816	2.23052e-05	0.0147123	574176	26585
CTHRC1	2.15358	5.78842	17.6637	2.63613e-05	0.0162331	694882	115908
ARNTL2	1.47711	5.67165	17.6289	2.68482e-05	0.0162331	709547	NA
F3	-1.5122	7.10757	17.0972	3.55155e-05	0.0206146	714456	2152
PIK3C2G	-3.71433	-0.994111	16.8354	4.07656e-05	0.0227519	702929	5288
HOXA11	3.24464	0.445962	16.3863	5.16586e-05	0.0277636	106992384	3207
MMP11	2.4337	3.30373	16.0343	6.22038e-05	0.0322371	699067	4320
FRZB	2.68908	8.23515	15.838	6.9001e-05	0.0345267	706048	2487
CNTN5	4.00809	1.58215	15.5267	8.13482e-05	0.0393481	700826	53942
OXTR	2.43374	5.87802	14.9837	0.000108441	0.0507609	702048	5021
SIX1	3.54152	0.933026	14.9018	0.000113255	0.0513578	703696	6495
GDA	2.98346	2.88185	14.6949	0.00012639	0.0555769	701796	9615
TYMP	1.40158	5.10671	14.3717	0.000150044	0.0633171	NA	1890
CCL11	-2.73548	5.37397	14.3384	0.000152719	0.0633171	574218	6356
GLT25D2	-3.23719	1.22519	14.1102	0.000172407	0.0680629	NA	NA
SCUBE2	1.50219	6.18733	14.0978	0.000173546	0.0680629	708152	57758
FCRL1	-3.94325	1.10067	13.9831	0.000184456	0.0704381	718841	115350
FAM46C	-1.37732	4.37618	13.8669	0.000196226	0.073011	NA	NA
TMC5	-2.99206	0.898863	13.3432	0.000259367	0.0940919	694785	79838
PRSS12	2.77233	1.98236	13.0572	0.000302113	0.106926	704461	8492
C11orf87	3.04727	-0.0817331	12.9398	0.000321673	0.111138	NA	399947
AGMO	2.06865	1.61691	12.5197	0.000402686	0.129103	709963	392636
DUSP26	-2.32943	0.0880926	12.5032	0.000406249	0.129103	697134	78986
TMEM155	2.80468	-0.241209	12.5026	0.000406376	0.129103	707055	NA
HOXA9	2.32305	2.31126	12.4894	0.000409258	0.129103	699729	3205
AP1M2	3.20052	1.66082	12.4327	0.000421885	0.129862	720531	10053
RIPK4	-3.71495	-0.817201	12.399	0.000429563	0.129862	715077	54101
IRX3	2.14981	1.50024	12.3291	0.000445951	0.131307	704386	79191
EMX2	1.66487	3.06664	12.3021	0.000452441	0.131307	701370	2018
BRSK2	1.69462	3.24485	12.2333	0.000469437	0.133569	100429659	9024
SSTR1	-3.20278	0.728914	12.1003	0.000504145	0.140685	698123	6751
CRISP3	2.4972	1.62273	12.0179	0.000526915	0.143306	706843	10321
CLIC3	-2.63891	1.15814	11.9955	0.000533287	0.143306	721634	9022
PAMR1	-1.66169	6.74766	11.9498	0.00054654	0.144197	717140	25891
IGJ	-2.25146	4.6326	11.7612	0.000604776	0.156713	NA	NA
TNR	1.54465	5.44892	11.4699	0.000707332	0.180072	708707	7143
DKK2	2.45319	2.93809	11.4274	0.000723708	0.181064	694869	27123
TMEFF2	2.2473	1.27956	11.2713	0.00078714	0.193596	694555	23671
PLA2G2A	2.67076	9.26672	11.2288	0.000805386	0.194734	704520	5320
BARX1	-2.90792	4.83716	11.1986	0.000818604	0.194734	717916	56033
FIGF	2.03793	4.17054	11.0748	0.000875067	0.204808	NA	NA
MMP3	2.22366	1.94374	10.8955	0.000963976	0.222036	703762	4314
EBF2	-1.31923	5.50275	10.8493	0.000988306	0.224083	711674	64641
TCEAL2	-2.23978	1.06334	10.7914	0.00101973	0.22765	705419	140597
NEGR1	-1.44264	4.67788	10.7138	0.00106342	0.233807	703636	257194
RERG	-1.78031	5.43332	10.6684	0.00108982	0.236035	700567	85004
PXDN	1.29963	8.72555	10.6364	0.00110883	0.236621	721659	7837
GATA5	-3.72562	0.72492	10.4054	0.00125645	0.264236	720048	140628
CYP24A1	2.40802	3.88823	10.3064	0.00132566	0.270991	698937	1591
TRPC5OS	2.62551	0.25225	10.3061	0.00132592	0.270991	106995300	100329135
KCNMA1	-2.15845	3.42546	10.2568	0.00136184	0.274468	574103	3778
TRIM67	2.05114	2.11726	10.1565	0.00143793	0.285834	713730	440730
ADAMTS16	-2.02605	3.80953	10.0772	0.00150115	0.291288	694474	170690
PROM1	2.10518	2.67784	10.0718	0.00150552	0.291288	714610	8842
SLC4A10	2.46479	-0.0192386	9.97798	0.00158424	0.302485	705263	57282
FOXF1	-2.15176	2.23964	9.84631	0.00170173	0.320698	694454	2294
GDF10	2.0864	2.38182	9.78258	0.00176173	0.32775	711441	2662
TUBB2A	1.21119	6.39413	9.71032	0.00183236	0.336574	NA	7280
FDCSP	2.52099	0.598882	9.6702	0.00187281	0.339703	707784	260436
AQPEP	-1.49451	5.81373	9.6124	0.00193268	0.346236	NA	NA
TUBB2B	1.23103	7.04048	9.56338	0.00198497	0.351268	708415	347733
FMOD	-1.42029	5.6515	9.45956	0.00210052	0.354552	703048	2331
ITIH5	1.40399	9.49618	9.45383	0.00210709	0.354552	722614	80760
HOXB8	-2.34153	2.23078	9.44321	0.00211932	0.354552	697211	3218
HOXD8	1.24026	4.04241	9.4417	0.00212107	0.354552	106992624	3234
AFF2	2.22178	0.485096	9.41289	0.00215465	0.354552	700758	2334
ISL2	-2.24295	-0.131532	9.41224	0.00215541	0.354552	707916	64843
C11orf53	2.11869	1.67724	9.39602	0.00217457	0.354552	NA	NA
FOXP2	1.83653	3.60905	9.29157	0.00230211	0.371177	613237	93986
MKX	1.88232	1.93936	9.2602	0.00234188	0.371458	715306	283078
OSR1	-1.53724	5.44447	9.24944	0.00235568	0.371458	106992850	130497
JPH4	-2.60012	-0.429274	9.21781	0.00239672	0.371458	714347	84502
NRG3	1.59463	2.27983	9.21055	0.00240625	0.371458	699268	10718
MS4A1	-3.28178	1.55575	9.15594	0.00247911	0.378678	696843	931
CNTNAP2	2.4566	1.89066	9.10399	0.00255053	0.385529	574172	26047
HRH2	2.03811	2.49383	9.05282	0.0026229	0.39238	695226	3274
IGLL5	-1.99062	6.00972	9.01854	0.00267254	0.395727	NA	100423062
PTGR1	1.24435	8.19833	8.8789	0.00288486	0.42285	NA	22949
CD19	-2.60876	1.58474	8.79889	0.00301414	0.436469	705211	930
FAM131B	1.60189	3.94061	8.78455	0.00303793	0.436469	706530	9715
HOXA4	-1.77072	2.99206	8.75282	0.00309123	0.439773	106997482	3201
TTR	2.67143	1.2324	8.72508	0.00313861	0.442179	705943	7276
PDLIM3	-1.0952	5.41704	8.65267	0.00326582	0.455676	695779	27295
CXCR5	-2.85809	0.401856	8.60948	0.00334418	0.462166	701792	643
IRX5	2.90216	0.580077	8.56851	0.00342027	0.467841	697968	10265
MID1IP1	1.02887	4.60165	8.53866	0.00347682	0.467841	698138	58526
SLC4A4	-1.4242	4.13627	8.53597	0.00348196	0.467841	705830	8671
SLC2A5	1.11537	5.95888	8.51008	0.00353184	0.470189	722154	6518
TMEM132D	-1.79859	0.425874	8.43222	0.0036863	0.48629	716854	121256
ANGPTL7	-2.05165	4.31674	8.38549	0.00378228	0.491682	714204	10218
NT5E	1.2466	5.06958	8.37942	0.00379494	0.491682	696509	4907
TCF21	-2.56864	3.01998	8.33771	0.00388305	0.49461	707680	6943
FASN	1.33058	10.8257	8.2872	0.00399254	0.49461	715708	2194
EFNB3	-2.49003	-0.0893034	8.2791	0.0040104	0.49461	716257	1949
ANK2	1.18269	7.21595	8.27294	0.00402403	0.49461	702180	287
MAPK4	-2.68019	-0.274512	8.2638	0.00404434	0.49461	700969	5596
CPNE5	1.71913	3.98905	8.26233	0.0040476	0.49461	719255	57699
MEIS1	-1.17102	5.04714	8.24969	0.00407589	0.49461	697685	4211
CD79A	-2.80153	1.24088	8.24332	0.00409022	0.49461	722190	973
AHNAK	1.02683	6.32179	8.20174	0.00418502	0.501554	718802	79026
KIAA1804	-2.30726	-0.0385783	8.18803	0.00421677	0.501554	NA	NA
RCN3	0.934011	6.66673	8.14549	0.00431684	0.509282	719293	57333
WNT4	-2.02345	2.7375	8.04769	0.00455618	0.52998	707864	54361
ADAMTSL3	-1.2793	4.33963	8.03615	0.00458529	0.52998	714346	57188
HOXD9	1.34223	3.1167	8.01289	0.00464455	0.52998	720188	3235
PTGES	1.08665	5.48124	7.99673	0.0046862	0.52998	716657	9536
NOG	-3.16876	0.82802	7.98977	0.00470423	0.52998	707338	9241
SLC5A7	-2.06868	1.24625	7.98701	0.00471142	0.52998	714093	60482
SPINK2	2.23354	0.821493	7.84669	0.00509138	0.568315	693946	6691
TMEM132A	0.873053	5.3753	7.76651	0.00532237	0.589269	695291	54972
SPAG17	2.17593	0.0412285	7.75368	0.00536032	0.589269	711878	200162
CXCL14	1.23999	6.38871	7.70482	0.00550737	0.600883	712076	9547
C1orf185	1.6728	0.340618	7.65685	0.00565572	0.612433	NA	284546
GPR111	2.3414	0.391898	7.64353	0.00569764	0.612433	NA	NA
TRIM9	1.40548	3.00894	7.62978	0.00574124	0.612582	706951	114088
SH2D1A	-1.70074	1.79828	7.61221	0.00579744	0.614064	574156	4068
KIAA0040	1.04054	8.05024	7.59295	0.00585969	0.615976	100423509	9674
TWIST1	1.3516	3.27997	7.58047	0.0059004	0.615976	574278	7291
KRT18	-2.05331	5.0372	7.55344	0.00598957	0.61992	700569	3875
HSD11B1	1.43078	3.66457	7.54322	0.00602362	0.61992	574322	3290
LMCD1	1.60563	6.20557	7.47024	0.00627274	0.638964	702382	29995
NR4A1	-1.4971	7.86548	7.46336	0.00629673	0.638964	696797	3164
FAM13C	-2.13129	4.11081	7.42565	0.00643006	0.647963	702439	220965
PCDH10	-2.41801	0.108764	7.38774	0.00656701	0.657199	695100	57575
GJB6	-2.4126	1.6009	7.33972	0.00674472	0.670161	704105	10804
ADAMTS5	1.36865	8.87643	7.30327	0.00688294	0.670161	707672	11096
POF1B	-2.45764	-1.10629	7.3011	0.00689124	0.670161	694245	79983
MSI1	-2.62904	-0.220388	7.29288	0.00692284	0.670161	699286	4440
PCP4	-2.01367	-0.830031	7.2676	0.00702096	0.670161	114676802	5121
PLOD2	1.02647	5.91899	7.26378	0.00703591	0.670161	715820	5352
CD276	0.961721	6.56805	7.26096	0.00704696	0.670161	699877	80381
C10orf90	1.82741	0.584297	7.25612	0.00706599	0.670161	NA	118611
BEND4	1.51173	0.551567	7.23219	0.00716076	0.674739	702395	389206
UNC5C	-1.98723	0.996051	7.20871	0.00725508	0.679216	705591	8633
XXYLT1	1.28858	5.6972	7.18251	0.00736176	0.684785	708627	152002
CLIC5	-2.11599	3.21555	7.08168	0.0077876	0.719783	703565	53405
ITGA7	1.08826	8.9568	6.99089	0.00819257	0.75242	707279	3679
ABCA7	0.968278	5.77402	6.96179	0.00832689	0.759946	704976	10347
RASL10B	0.842809	5.37551	6.9162	0.00854181	0.774689	716171	91608
EEF1A2	1.94333	-1.57103	6.88606	0.00868704	0.78151	696946	1917
SCRG1	-2.36839	-0.0773472	6.87832	0.00872474	0.78151	696638	11341
SLC19A3	-1.69066	-0.34022	6.82837	0.0089721	0.792729	709554	80704
HP	2.17362	2.29651	6.82459	0.00899114	0.792729	706640	3240
RNASE1	-1.39863	5.00732	6.80668	0.00908176	0.792729	704676	6035
C6orf10	1.95369	0.600354	6.80429	0.0090939	0.792729	NA	NA
LOXL2	1.16284	4.88308	6.79856	0.00912312	0.792729	710151	4017
CST6	-2.58846	0.772006	6.78538	0.00919075	0.793851	714999	1474
SYPL2	1.49553	3.44965	6.76575	0.00929239	0.797881	698562	284612
GDF5	1.37059	3.25793	6.71768	0.00954615	0.814848	705432	8200
SLC36A2	2.2812	-0.525399	6.689	0.00970098	0.818398	713509	153201
BOC	-0.910357	5.85336	6.68721	0.00971071	0.818398	709028	91653
CNTN2	-2.06484	1.46471	6.67874	0.00975694	0.818398	574333	6900
BMP1	0.76459	6.41892	6.63773	0.00998413	0.832642	707596	649
SYBU	1.11955	5.24701	6.6266	0.0100467	0.833072	699436	55638
PPFIA2	1.58877	0.918035	6.59335	0.0102361	0.84033	698065	8499
CBR3	1.06261	4.57485	6.57269	0.0103555	0.84033	695769	874
NFASC	-1.01369	4.7842	6.57169	0.0103614	0.84033	699444	23114
RSPO1	-1.38509	5.84491	6.57091	0.0103659	0.84033	713976	284654
PYGL	1.15971	8.21315	6.54016	0.0105466	0.85023	706853	5836
ZNF467	-1.90871	0.30936	6.51656	0.0106874	0.855421	712106	168544
NRXN1	-1.65465	2.17557	6.50294	0.0107696	0.855421	619185	9378
EGR3	-1.5269	3.99993	6.49994	0.0107878	0.855421	709145	1960
PDE7A	-0.988697	4.3564	6.47125	0.0109634	0.864616	702193	5150
PRR5	0.835553	4.55557	6.4257	0.0112481	0.881912	107000686	55615
FNDC1	1.60713	4.20675	6.41685	0.0113042	0.881912	701832	84624
RBP1	-1.2414	3.83695	6.40447	0.0113833	0.883336	715667	5947
C1QTNF3	-1.30237	4.29909	6.38132	0.0115328	0.890171	702339	114899
C17orf66	-2.82021	0.620125	6.36723	0.0116247	0.891015	NA	NA
RAET1G	1.67029	0.232453	6.35167	0.0117271	0.891015	NA	353091
NR4A2	-1.27705	4.56762	6.35154	0.0117279	0.891015	697077	4929
VILL	1.31637	5.4557	6.3002	0.0120724	0.912411	696988	50853
AOC2	1.11122	3.43873	6.26819	0.0122925	0.919638	100431015	314
BAI3	-1.50558	2.58659	6.26785	0.0122948	0.919638	NA	NA
IGF2BP2	-1.71002	2.22716	6.23658	0.0125138	0.93122	700598	10644
NPR3	1.40134	8.31566	6.20874	0.0127121	0.940388	697245	4883
GATA6	-1.54093	4.88168	6.20117	0.0127666	0.940388	699591	2627
LRRN4CL	1.01241	7.29348	6.19102	0.01284	0.941016	718662	221091
RGS7BP	-1.70931	1.67664	6.1713	0.0129839	0.94678	695221	401190
CCDC102B	-1.41442	1.757	6.14159	0.0132039	0.951706	710808	79839
PTK7	-1.34852	5.36174	6.13689	0.013239	0.951706	699791	5754
PTPN5	1.62517	-0.800784	6.13076	0.013285	0.951706	708151	84867
CCL5	-1.83829	4.36682	6.12693	0.0133138	0.951706	574178	6352
ENDOU	1.62823	3.55527	6.10125	0.0135087	0.960903	703854	8909
RGS7	-1.47595	2.05587	6.05115	0.0138973	0.980632	707747	6000
FAM189A1	-1.90724	1.00567	6.04588	0.0139388	0.980632	NA	NA
SLC6A4	-1.80146	0.674549	6.03749	0.0140052	0.980632	574140	6532
STAB2	-1.48739	2.98034	6.03105	0.0140563	0.980632	699023	55576
SPATA9	1.4656	2.4655	5.98804	0.0144032	0.999963	698748	83890
TNFRSF11B	-1.51862	3.01401	5.9659	0.0145851	0.999963	701850	4982
GMCL1	0.960484	5.51646	5.95966	0.0146368	0.999963	701545	64395
PROS1	0.903956	8.13441	5.95727	0.0146567	0.999963	694845	5627
ENTPD3	1.47603	4.25881	5.94967	0.0147201	0.999963	718311	956
SERINC2	0.983602	5.09872	5.94466	0.0147619	0.999963	705303	347735
ACTC1	1.60787	-0.781187	5.9077	0.0150749	0.999963	697367	70
MEGF9	0.796035	5.59923	5.90463	0.0151011	0.999963	704605	1955
RASSF6	-1.90771	2.37047	5.8915	0.0152141	0.999963	704459	166824
SLC4A1	-1.81221	1.46828	5.8576	0.01551	0.999963	100427618	6521
LYPD6	-2.11225	0.711733	5.85456	0.0155368	0.999963	693649	130574
LMNA	0.939177	9.06366	5.843	0.0156391	0.999963	719414	4000
VSX2	1.67242	-1.17129	5.84157	0.0156518	0.999963	699261	338917
LRFN5	-1.66377	0.797197	5.83216	0.0157358	0.999963	700512	145581
LHFPL2	1.08978	5.65947	5.82921	0.0157622	0.999963	709040	10184
TNFSF11	-2.27038	-0.473986	5.79576	0.0160649	0.999963	699955	8600
ME1	1.12331	6.57088	5.78489	0.0161645	0.999963	694739	4199
TRIML2	-2.20382	2.53367	5.78385	0.0161741	0.999963	707731	205860
SCG5	-1.87267	3.2214	5.77697	0.0162375	0.999963	694088	6447
ELOVL4	1.66987	0.452157	5.76421	0.0163558	0.999963	692070	6785
TMPRSS3	-2.60261	-0.142794	5.76288	0.0163682	0.999963	714500	64699
MYOC	-1.35903	6.40636	5.71737	0.0167979	0.999963	704406	4653
TMEM180	-1.81519	5.3504	5.70456	0.0169209	0.999963	NA	NA
CLDN1	-1.61051	4.74032	5.70358	0.0169304	0.999963	704330	9076
PCK1	-1.54919	6.9208	5.66047	0.0173515	0.999963	696207	5105
NTNG1	-1.98286	2.37571	5.6414	0.0175412	0.999963	694410	22854
HS3ST1	-1.11459	2.98563	5.6375	0.0175803	0.999963	713374	9957
FMO3	-1.29291	5.49648	5.62989	0.0176567	0.999963	574244	2328
WIPI1	0.934396	5.71182	5.62526	0.0177035	0.999963	718945	55062
ATF3	-1.18369	5.43714	5.61827	0.0177742	0.999963	710832	467
ADAM22	1.20836	5.25815	5.61693	0.0177877	0.999963	705350	53616
SLC25A1	0.880148	6.60017	5.59804	0.0179806	0.999963	719075	6576
GLDN	1.45796	3.653	5.58659	0.0180985	0.999963	693831	342035
TMEM151B	-1.68404	-0.557644	5.57246	0.0182451	0.999963	703494	441151
ST8SIA2	1.00562	4.40928	5.57208	0.0182491	0.999963	712030	8128
ELOVL6	1.398	4.71374	5.54716	0.0185107	0.999963	698870	79071
KCNA5	-2.06142	1.06187	5.50012	0.0190152	0.999963	711886	3741
EBF4	-1.33243	1.78323	5.49588	0.0190613	0.999963	100426136	57593
GPR126	-0.831115	4.88432	5.49183	0.0191055	0.999963	NA	NA
DLAT	0.742709	6.12253	5.48469	0.0191837	0.999963	710930	1737
NOX5	1.67576	1.99525	5.47685	0.01927	0.999963	694875	79400
KCNH3	-1.04677	3.24183	5.46421	0.0194098	0.999963	710838	23416
MZB1	-1.63921	-0.462293	5.46277	0.0194258	0.999963	693572	51237
SCML4	-1.52788	1.72837	5.45047	0.0195631	0.999963	698735	256380
ANGPT1	1.00597	5.79929	5.44706	0.0196012	0.999963	697017	284
FAM178B	-2.2373	-0.302606	5.44511	0.0196232	0.999963	710890	51252
ACTN3	-1.27219	3.69559	5.43945	0.0196869	0.999963	713811	89
SLITRK5	-1.85037	-0.233554	5.43367	0.0197521	0.999963	705032	26050
TCEAL3	-1.45141	2.85104	5.41953	0.0199127	0.999963	NA	85012
C9orf66	1.63007	-1.20529	5.39801	0.0201597	0.999963	NA	NA
GPC3	1.02269	6.07431	5.39713	0.0201699	0.999963	706773	2719
C2orf40	-0.934726	5.48632	5.35585	0.0206529	0.999963	NA	NA
C9orf171	1.35232	1.93997	5.35502	0.0206627	0.999963	NA	NA
IGFBP3	1.29696	10.3187	5.32192	0.0210588	0.999963	696868	3486
TBX18	0.962635	3.93183	5.30955	0.0212089	0.999963	696007	9096
IRF4	2.22081	1.13787	5.30313	0.0212872	0.999963	722883	3662
TBX5	2.41705	3.07572	5.27325	0.0216555	0.999963	713550	6910
EMID1	-1.48801	1.10089	5.26025	0.0218179	0.999963	717414	129080
PIWIL1	-1.74742	1.15377	5.25823	0.0218433	0.999963	708908	9271
AOC3	1.00346	9.74134	5.25572	0.0218748	0.999963	711820	8639
ADCYAP1	-1.00247	4.10638	5.24555	0.022003	0.999963	100424113	116
CA8	-1.585	1.19815	5.23953	0.0220792	0.999963	699005	767
CXCR6	-1.58017	-0.0370519	5.20219	0.0225585	0.999963	713829	10663
SYTL1	-1.7288	1.69764	5.19863	0.0226047	0.999963	715833	84958
PECR	0.93228	6.77162	5.1931	0.0226767	0.999963	695174	55825
PXDC1	0.77361	6.59266	5.18248	0.0228158	0.999963	722937	221749
SOX10	-1.64277	-0.281569	5.18178	0.0228249	0.999963	702319	6663
NID1	0.878834	8.54363	5.17331	0.0229364	0.999963	711154	4811
RASL11B	-1.74522	1.00997	5.15416	0.0231908	0.999963	701397	65997
MN1	-1.05447	4.08881	5.14863	0.0232647	0.999963	107000621	4330
ADAMTS2	0.840735	7.01608	5.14836	0.0232684	0.999963	713532	9509
MPZ	1.12828	2.72223	5.12769	0.0235471	0.999963	719969	4359
PLEKHA6	-1.34295	4.60251	5.12486	0.0235854	0.999963	702210	22874
PSD	-1.50751	1.24537	5.10777	0.023819	0.999963	114670027	5662
LAD1	1.34326	2.43122	5.08464	0.0241387	0.999963	707971	3898
ADH1B	1.33894	9.83977	5.08296	0.0241621	0.999963	707908	125
ZCCHC12	-2.0411	3.01704	5.07801	0.0242312	0.999963	711072	170261
CYS1	-1.79512	2.02325	5.07166	0.02432	0.999963	NA	192668
POU2AF1	-2.15363	0.191783	5.06967	0.024348	0.999963	709752	5450
ITGA10	1.19809	3.4999	5.06826	0.0243679	0.999963	100428484	8515
CACNA2D2	1.30256	2.94984	5.05986	0.0244862	0.999963	702429	9254
BMP4	-0.895308	4.45046	5.05705	0.0245259	0.999963	694618	652
SRRM3	-1.56895	1.54942	5.05475	0.0245585	0.999963	719961	222183
MEGF6	1.59659	4.5651	5.04206	0.0247391	0.999963	697150	1953
KNDC1	-1.65183	0.918726	5.03892	0.0247839	0.999963	719767	85442
REEP1	-1.36599	1.60288	5.03042	0.0249059	0.999963	697390	65055
BASP1	1.00018	5.15504	5.02981	0.0249146	0.999963	700114	10409
SLCO2A1	-1.4058	6.61016	5.01619	0.0251114	0.999963	717411	6578
OLAH	-2.2152	-0.220533	5.0036	0.0252946	0.999963	NA	55301
ETV4	-1.62456	0.347287	5.00332	0.0252988	0.999963	709349	2118
ADCY1	1.23069	1.97622	5.00315	0.0253012	0.999963	697230	107
CCL21	-1.26874	5.17679	5.00112	0.0253309	0.999963	574183	6366
THSD4	-1.13138	2.97937	4.9999	0.0253488	0.999963	700919	79875
RND3	1.15769	6.61654	4.98383	0.0255852	0.999963	694168	390
ICAM4	-1.32284	0.848083	4.9665	0.025843	0.999963	712354	3386
TIMP4	0.901384	5.3488	4.96379	0.0258834	0.999963	100427947	7079
EPS8L1	-1.49217	2.02075	4.93239	0.0263578	0.999963	114673994	54869
CHRNA1	1.59933	2.30989	4.92478	0.0264742	0.999963	698578	1134
RGMA	0.701498	4.85804	4.90956	0.0267084	0.999963	712949	56963
USH1G	-2.13258	-0.864528	4.90179	0.0268289	0.999963	704494	124590
ENPP1	-1.0211	4.68151	4.89358	0.0269568	0.999963	710140	5167
DSG2	-1.36649	3.59581	4.89032	0.0270076	0.999963	705805	1829
AMIGO2	1.08788	7.04175	4.88793	0.0270451	0.999963	705386	347902
LYPD1	1.50693	0.952819	4.85901	0.0275022	0.999963	709476	116372
ADH1A	1.25044	6.31062	4.85401	0.0275819	0.999963	707682	124
CD79B	-1.98234	1.11022	4.84446	0.0277351	0.999963	718218	974
FBLN5	-0.882782	7.64034	4.83129	0.0279477	0.999963	697372	10516
CCL7	-2.10218	0.596702	4.828	0.0280011	0.999963	714751	6354
RPS6KL1	0.906919	3.348	4.8256	0.0280402	0.999963	701119	83694
COL6A6	-1.6519	4.19531	4.82447	0.0280585	0.999963	719319	131873
MMP2	0.991834	10.9715	4.81661	0.0281867	0.999963	698478	4313
GFRA1	1.15392	5.02266	4.81449	0.0282215	0.999963	706353	2674
COL4A5	-1.13775	4.38022	4.81197	0.0282628	0.999963	703814	1287
CLCN1	1.46929	1.28971	4.81027	0.0282905	0.999963	703944	1180
PRR15L	-1.98672	0.0798154	4.8069	0.0283461	0.999963	695068	79170
QRICH2	1.99677	-0.276866	4.80279	0.0284137	0.999963	100430769	84074
LGR5	1.60159	-0.468066	4.80137	0.0284372	0.999963	718661	8549
TC2N	-1.03305	5.03027	4.79392	0.0285604	0.999963	697132	123036
PLBD2	0.699532	5.94097	4.79044	0.0286182	0.999963	714669	196463
CCIN	-1.76814	-1.35196	4.76429	0.029056	0.999963	693791	881
PDGFD	0.811442	6.46464	4.75641	0.0291893	0.999963	704310	80310
MAF	-0.904383	7.01493	4.74732	0.0293439	0.999963	106995090	4094
GPX4	0.894525	9.01482	4.73655	0.0295282	0.999963	705333	2879
LHX8	2.0566	-0.875864	4.72605	0.029709	0.999963	709153	431707
KRT8	-1.84413	6.00426	4.70842	0.0300152	0.999963	700449	3856
AUTS2	0.973046	5.6058	4.68864	0.0303627	0.999963	701038	26053
LEF1	-1.56566	1.58801	4.68838	0.0303673	0.999963	695776	51176
CXCR4	-0.87457	5.17632	4.68615	0.0304067	0.999963	707329	7852
AFAP1L2	-0.93725	4.78507	4.6789	0.0305352	0.999963	698518	84632
BEND6	-1.51579	1.47177	4.67047	0.0306855	0.999963	712498	221336
PIGT	0.715713	7.14371	4.6668	0.0307511	0.999963	710556	51604
CNTNAP3	1.47574	1.54437	4.66005	0.0308722	0.999963	NA	79937
NTS	-2.37785	-0.196676	4.62459	0.0315168	0.999963	700189	4922
TMEM176B	-0.906396	4.87342	4.61903	0.0316191	0.999963	713997	28959
GABRE	0.904032	7.89606	4.61173	0.031754	0.999963	704693	2564
MICAL2	-0.981353	4.17698	4.6091	0.0318028	0.999963	701439	9645
ZNF721	-0.728813	4.75714	4.6074	0.0318343	0.999963	NA	170960
LGI4	0.880324	5.1574	4.59178	0.0321257	0.999963	718426	163175
GSTA3	-1.18374	3.22722	4.58371	0.0322772	0.999963	709498	2940
ASB9	-2.60315	-0.241	4.58149	0.0323191	0.999963	712371	140462
FLRT2	-0.836334	5.96447	4.57418	0.0324573	0.999963	709329	23768
SV2B	1.40451	0.24005	4.57351	0.0324699	0.999963	710980	9899
ITIH1	1.23312	0.962588	4.5725	0.032489	0.999963	696070	3697
LRRN1	-1.34789	1.65699	4.56878	0.0325598	0.999963	703993	57633
CGNL1	-0.98974	5.63345	4.55756	0.0327738	0.999963	699876	84952
TMEM176A	-0.973591	3.86098	4.54296	0.0330544	0.999963	713786	55365
HOOK1	-1.15306	1.93446	4.53399	0.0332282	0.999963	693504	51361
GSTM2	-0.976575	5.08193	4.53145	0.0332773	0.999963	700053	2946
PAPLN	-1.09364	6.40189	4.52426	0.0334174	0.999963	696394	89932
SOGA2	0.976799	3.50413	4.52118	0.0334778	0.999963	NA	NA
C10orf10	1.23146	7.65167	4.51873	0.0335257	0.999963	NA	NA
CACNA1G	-1.67585	1.64918	4.51807	0.0335386	0.999963	706230	8913
GGN	-1.7529	-0.995928	4.51506	0.0335977	0.999963	715072	199720
IGSF9	-1.70921	2.88868	4.51031	0.0336911	0.999963	719535	57549
TUFT1	0.82815	5.8022	4.50721	0.0337522	0.999963	716814	7286
DBC1	1.40704	1.10681	4.48801	0.0341333	0.999963	NA	NA
MMP15	0.765359	5.0315	4.47571	0.0343799	0.999963	706523	4324
QPCT	0.882771	3.88393	4.46584	0.0345791	0.999963	712233	25797
SLCO1B1	-0.820168	4.04644	4.4653	0.03459	0.999963	705308	10599
PRRX1	0.700481	7.02184	4.4627	0.0346426	0.999963	702704	5396
ANO4	1.70605	0.862326	4.44622	0.0349786	0.999963	695973	121601
KITLG	-0.673977	5.37121	4.44526	0.0349982	0.999963	574254	4254
BEX1	-0.993739	2.40242	4.44427	0.0350186	0.999963	694924	55859
PTPRU	0.648228	5.36736	4.43694	0.0351692	0.999963	720393	10076
LCK	-1.17939	2.45991	4.42843	0.0353449	0.999963	717704	3932
ELN	0.944251	7.87662	4.42604	0.0353946	0.999963	574132	2006
MAP1B	0.750641	6.91366	4.41593	0.0356049	0.999963	574272	4131
TMEM160	1.01352	3.63216	4.4113	0.0357017	0.999963	716996	54958
PPAP2B	-0.839696	8.02592	4.4065	0.0358022	0.999963	NA	NA
BRSK1	-1.3947	1.09658	4.40182	0.0359006	0.999963	700287	84446
PTHLH	-1.4346	2.79857	4.39969	0.0359455	0.999963	710295	5744
ESRP2	-2.11142	0.196775	4.38587	0.0362381	0.999963	702287	80004
MPP7	-1.17702	2.60265	4.38363	0.0362857	0.999963	709246	143098
TES	0.804734	5.44516	4.38286	0.0363021	0.999963	706879	26136
NRCAM	1.14397	5.18975	4.38211	0.0363181	0.999963	574228	4897
SIX2	-0.976437	3.59592	4.38188	0.0363229	0.999963	717242	10736
FMN2	-1.31203	3.34078	4.37207	0.0365325	0.999963	708376	56776
HOXD4	0.865411	3.33941	4.36953	0.0365871	0.999963	NA	3233
FCRL2	-1.94251	-0.316195	4.36074	0.0367764	0.999963	718824	79368
RHCG	-1.56377	-0.821079	4.3573	0.0368507	0.999963	664731	51458
MCAM	0.855574	10.0775	4.35032	0.0370021	0.999963	708449	4162
RHOU	-0.887292	5.88015	4.34824	0.0370473	0.999963	695385	58480
CD96	-1.41594	0.123398	4.34615	0.0370928	0.999963	706836	10225
ARMCX2	-0.725038	5.12206	4.34184	0.0371868	0.999963	704263	9823
TNNI1	1.39813	1.81868	4.33293	0.0373818	0.999963	707860	7135
TKTL1	-1.5706	0.841199	4.33262	0.0373887	0.999963	699278	8277
CLEC4G	1.07488	5.36628	4.33133	0.0374171	0.999963	704872	339390
EFS	-1.22735	3.80569	4.32374	0.0375841	0.999963	713838	10278
PTPRT	-1.90822	0.741504	4.32326	0.0375947	0.999963	696796	11122
KCNE2	1.42553	1.15387	4.3214	0.0376359	0.999963	NA	9992
PDIA2	-1.27447	-0.192611	4.31946	0.0376788	0.999963	694964	64714
ANPEP	1.08113	5.18125	4.30693	0.0379575	0.999963	701117	290
ACACA	0.724254	6.80165	4.30094	0.0380914	0.999963	714218	31
YBX2	0.791245	5.06579	4.29684	0.0381832	0.999963	714750	51087
GALNTL4	-0.843875	4.69158	4.29184	0.0382957	0.999963	NA	NA
CD5L	-1.60432	3.02719	4.28855	0.0383698	0.999963	718856	922
HAND2	-0.994831	3.41391	4.26807	0.0388351	0.999963	696881	9464
LINGO1	1.39118	2.53052	4.25632	0.0391045	0.999963	714985	84894
CSH2	-1.53807	1.19729	4.23041	0.0397059	0.999963	717562	1443
RASL12	-1.02967	3.63918	4.22703	0.0397849	0.999963	708527	51285
FCN3	-0.686717	4.92574	4.2232	0.0398749	0.999963	720154	8547
EFCAB4A	1.0349	5.17472	4.21794	0.0399986	0.999963	NA	NA
RIMS3	1.07461	3.23541	4.21686	0.0400243	0.999963	694926	9783
CYSLTR1	-1.33485	1.82713	4.20563	0.04029	0.999963	706663	10800
LPHN1	0.652835	6.20435	4.19801	0.0404715	0.999963	NA	NA
PTPRD	-1.1353	3.30828	4.19729	0.0404887	0.999963	714954	5789
ALDH1A2	-1.74972	5.63734	4.19617	0.0405153	0.999963	702235	8854
TUBA4A	-0.99039	3.45077	4.18387	0.0408105	0.999963	702583	7277
PRR15	-1.34979	2.49328	4.18344	0.0408207	0.999963	696869	222171
DSEL	-0.744589	5.03194	4.17714	0.0409728	0.999963	709898	92126
GYLTL1B	-1.69479	-0.638536	4.17546	0.0410135	0.999963	NA	NA
UBD	-1.27328	2.74822	4.17443	0.0410383	0.999963	711020	10537
CCDC64	-1.41467	4.60814	4.17288	0.0410759	0.999963	NA	NA
CFI	-0.878608	4.37648	4.15431	0.0415286	0.999963	720962	3426
ITGB5	0.785796	8.36937	4.15307	0.041559	0.999963	715710	3693
B4GALT6	-1.0943	3.74954	4.14878	0.0416646	0.999963	706068	9331
ASB10	1.76598	-0.367793	4.14383	0.0417865	0.999963	714306	136371
TRIM47	0.625828	5.14128	4.14312	0.0418039	0.999963	704642	91107
GPRC5A	0.864336	5.32769	4.13786	0.0419341	0.999963	697555	9052
FOXF2	1.11668	0.96163	4.13759	0.0419408	0.999963	722912	2295
PRRT2	-1.40685	1.58464	4.13018	0.0421249	0.999963	709072	112476
DUSP2	-1.35201	1.8114	4.12923	0.0421486	0.999963	718442	1844
ANTXR2	0.694475	7.08855	4.11937	0.042395	0.999963	696513	118429
NSG1	-1.14854	4.13216	4.11024	0.0426244	0.999963	712289	27065
DTX3	-0.652661	4.77769	4.10733	0.0426977	0.999963	715175	196403
SPON2	1.06405	6.23392	4.10605	0.04273	0.999963	702450	10417
RBFOX3	1.49208	-0.382426	4.09596	0.0429859	0.999963	711256	146713
IFIT1B	-1.14163	2.75979	4.09568	0.0429929	0.999963	NA	439996
AK4	0.604019	6.70547	4.08136	0.0433588	0.999963	698560	205
PRIMA1	-1.21985	2.98583	4.08134	0.0433592	0.999963	100426274	145270
CXCL2	-0.987141	4.86391	4.07908	0.0434172	0.999963	NA	2920
SORT1	0.867699	8.47814	4.06698	0.0437295	0.999963	698310	6272
ITM2A	-0.814678	5.26413	4.05842	0.0439516	0.999963	708039	9452
TPD52L1	-0.850569	3.77837	4.05613	0.0440111	0.999963	716568	7164
GUCY1A3	-0.804285	3.90534	4.05134	0.0441364	0.999963	NA	NA
ICOS	-1.30733	0.1924	4.04911	0.0441946	0.999963	705788	29851
FHAD1	-1.68847	2.3164	4.04792	0.0442257	0.999963	699900	114827
DNASE2	0.796655	6.88465	4.04159	0.0443921	0.999963	716802	1777
ADK	0.632752	5.46982	4.03624	0.044533	0.999963	705246	132
NPNT	-0.797743	4.85308	4.03302	0.0446179	0.999963	694470	255743
APBB1IP	0.671678	6.68494	4.01933	0.0449816	0.999963	707383	54518
CCL2	-1.23481	6.53936	4.01928	0.0449829	0.999963	574138	6347
SPERT	1.82898	-1.20703	4.00204	0.0454452	0.999963	NA	NA
HOXC6	1.02918	3.25562	3.99942	0.0455158	0.999963	704526	3223
SV2A	-1.38548	0.155168	3.99927	0.0455199	0.999963	715018	9900
PTH1R	0.725817	5.85014	3.99081	0.0457491	0.999963	712147	5745
MSX2	1.40411	-0.133833	3.99008	0.0457689	0.999963	694227	4488
MT1F	-1.49677	-0.460585	3.98447	0.0459216	0.999963	NA	4494
KBTBD11	0.882668	4.30266	3.97749	0.0461121	0.999963	716519	9920
HEPHL1	-2.00683	0.939977	3.96644	0.0464158	0.999963	698404	341208
FARP1	0.697822	5.75224	3.9613	0.0465576	0.999963	701031	10160
GPRASP1	-0.643272	4.73471	3.9538	0.0467657	0.999963	693850	9737
PLS1	-1.60818	0.826972	3.94953	0.0468845	0.999963	714391	5357
PROCR	1.13393	7.27749	3.9491	0.0468965	0.999963	706040	10544
SCN7A	-1.13715	3.43561	3.94729	0.0469469	0.999963	704414	6332
C7	-0.817939	9.64895	3.94353	0.0470518	0.999963	696926	730
DCDC5	-1.44428	0.01328	3.93728	0.0472272	0.999963	NA	NA
CHST4	-2.25822	-0.467195	3.92903	0.0474592	0.999963	708116	10164
LMO7	-1.08761	4.10872	3.92584	0.0475494	0.999963	697648	4008
PPP1R1A	0.894346	8.2155	3.91753	0.0477849	0.999963	574202	5502
GBE1	0.654607	6.85125	3.91556	0.0478412	0.999963	722884	2632
PITX1	-1.83174	-0.0367547	3.91357	0.0478977	0.999963	711666	5307
NKD1	-1.12588	3.19756	3.89694	0.0483741	0.999963	698036	85407
SNCA	-1.19613	1.42337	3.89571	0.0484096	0.999963	706985	6622
HSPB7	-1.15991	2.72557	3.88488	0.0487227	0.999963	696704	27129
RAPH1	0.694729	5.75336	3.87918	0.0488883	0.999963	705065	65059
ARSI	-1.23903	2.69198	3.87476	0.0490173	0.999963	712077	340075
CYP4B1	-1.04153	3.70903	3.87136	0.0491168	0.999963	709290	1580
LRP8	-1.40847	2.76094	3.86854	0.0491992	0.999963	714317	7804
SLC24A2	1.30212	2.96514	3.86703	0.0492437	0.999963	711896	25769
PARD6B	-1.40149	2.37648	3.86593	0.049276	0.999963	712004	84612
TMEM100	-0.619301	5.81677	3.86515	0.0492989	0.999963	707032	55273
SPECC1	0.921523	5.21236	3.85702	0.0495382	0.999963	704221	92521
NID2	0.908013	6.47344	3.84338	0.0499428	0.999963	710184	22795
CNKSR1	-1.80143	0.40066	3.83967	0.0500535	0.999963	714154	10256
COL6A5	-2.04539	1.65735	3.83711	0.0501299	0.999963	719331	256076
GRB7	-1.42149	2.28419	3.83685	0.0501376	0.999963	697951	2886
ZBED2	-1.91383	0.123453	3.83624	0.050156	0.999963	706929	79413
SCN2B	-1.7043	1.79415	3.83307	0.0502507	0.999963	678698	6327
PPAPDC1A	1.70133	1.03124	3.83143	0.0503001	0.999963	NA	NA
GYPA	-1.44822	-0.360618	3.82395	0.0505251	0.999963	574101	2993
GNAI1	0.751894	7.68812	3.8228	0.0505596	0.999963	708940	2770
AGPAT2	0.89301	8.74746	3.82131	0.0506045	0.999963	709753	10555
ISL1	-2.16456	1.73336	3.82115	0.0506094	0.999963	705894	3670
FGF13	-1.17734	2.08244	3.82083	0.0506192	0.999963	695460	2258
LIPE	0.922558	10.5346	3.81987	0.0506483	0.999963	707997	3991
HOXB5	-1.02542	2.62203	3.81526	0.0507878	0.999963	696732	3215
BSG	0.779836	9.54841	3.81268	0.0508659	0.999963	721068	682
HPSE2	1.19545	1.37611	3.81175	0.0508942	0.999963	708795	60495
GALNT6	-1.56323	2.19614	3.80844	0.0509949	0.999963	695019	11226
REEP6	0.935428	3.89705	3.80194	0.0511932	0.999963	707662	92840
ACTN2	-1.22338	2.41154	3.79814	0.0513095	0.999963	710012	88
CRH	2.06225	-1.0699	3.79169	0.0515076	0.999963	702877	1392
TTLL7	-1.07645	2.46627	3.78985	0.0515644	0.999963	709536	79739
OTUD7A	1.24351	0.657756	3.78786	0.0516256	0.999963	720680	161725
DUSP15	-1.46182	-1.01432	3.78369	0.0517545	0.999963	100431027	128853
ATF5	0.599762	6.3035	3.78202	0.051806	0.999963	719150	22809
MPZL2	-0.916193	4.84082	3.78022	0.0518617	0.999963	699330	10205
LMO3	-1.19524	3.3233	3.77971	0.0518776	0.999963	701893	55885
LRPAP1	0.621718	7.14216	3.77778	0.0519377	0.999963	699677	4043
GLI3	-0.754088	5.18144	3.77333	0.0520758	0.999963	702494	2737
PLCB4	-0.607161	5.53765	3.75334	0.0527021	0.999963	718418	5332
RHPN2	-1.42192	2.5188	3.73453	0.0532987	0.999963	716602	85415
TMEM255A	-1.22174	3.30525	3.72772	0.0535163	0.999963	696050	55026
TPRG1	1.21273	2.14428	3.7153	0.053916	0.999963	703782	285386
MYO5B	-1.51047	2.54363	3.71341	0.0539771	0.999963	699592	4645
RARRES1	-1.0594	7.49889	3.71169	0.0540326	0.999963	703781	5918
FAP	0.810292	6.34513	3.70814	0.0541477	0.999963	701541	2191
NOTCH3	0.630459	6.70515	3.69476	0.0545836	0.999963	719119	4854
KIAA1024	1.43763	1.6236	3.69119	0.0547007	0.999963	NA	NA
MCTP2	-2.01716	1.28532	3.68852	0.054788	0.999963	706949	55784
SPRY2	-0.806237	6.73604	3.68444	0.0549222	0.999963	702103	10253
SNAI2	-0.769993	4.27063	3.67807	0.0551325	0.999963	708962	6591
ALDH1B1	1.06207	6.91105	3.67761	0.0551479	0.999963	716092	219
NOXO1	-1.39736	-0.229124	3.67751	0.0551512	0.999963	694059	124056
GCNT4	-1.36861	0.302415	3.67384	0.0552729	0.999963	705107	51301
WNK4	-0.818406	3.80481	3.67376	0.0552753	0.999963	707820	65266
PCSK7	1.08084	7.80773	3.67088	0.055371	0.999963	697567	9159
KLK10	-2.14247	1.80989	3.66928	0.0554242	0.999963	106994828	5655
CAV2	0.733645	8.80565	3.66786	0.0554712	0.999963	706980	858
ARHGAP24	0.710699	4.71489	3.66597	0.0555344	0.999963	699614	83478
HABP4	0.57329	5.84163	3.66277	0.0556409	0.999963	710213	22927
CRYGN	1.32419	1.65089	3.66118	0.0556942	0.999963	715040	155051
2025-03-02	0.686598	6.33677	3.65436	0.0559228	0.999963	NA	NA
SMOC1	1.21934	4.46848	3.65206	0.0559998	0.999963	712994	64093
ELFN1	-1.40489	0.778799	3.64154	0.0563548	0.999963	697716	392617
COL5A3	0.708671	9.13175	3.63738	0.0564958	0.999963	711418	50509
RFX2	1.10173	4.81305	3.63727	0.0564994	0.999963	698468	5990
MUC13	1.29108	0.621482	3.63521	0.0565694	0.999963	716407	56667
IL7R	-0.965051	3.26991	3.63429	0.0566008	0.999963	699869	3575
EOGT	0.78447	5.93695	3.63315	0.0566397	0.999963	696742	285203
PLAG1	-1.16871	1.34704	3.62813	0.0568107	0.999963	696149	5324
WNT10B	-1.85258	0.991025	3.62433	0.0569404	0.999963	708906	7480
CRLS1	-0.828851	6.08473	3.61928	0.0571137	0.999963	718265	54675
PHLDA3	0.627439	6.69132	3.61882	0.0571295	0.999963	709782	23612
KLK8	-1.54789	0.674516	3.61822	0.05715	0.999963	719488	11202
FHL2	0.713537	4.45372	3.61676	0.0572001	0.999963	713222	2274
ADCK3	0.641424	6.04718	3.61665	0.057204	0.999963	NA	NA
CPNE4	-1.59952	-0.14025	3.61517	0.057255	0.999963	719231	131034
SLC25A33	0.603125	5.30266	3.61172	0.0573737	0.999963	722285	84275
NAGLU	0.617909	5.94566	3.60936	0.0574553	0.999963	707186	4669
SYT9	-1.48271	-0.51006	3.60811	0.0574983	0.999963	710800	143425
GNG7	-1.00096	2.25095	3.60804	0.0575007	0.999963	711335	2788
IFNA14	1.4063	-0.921143	3.60471	0.057616	0.999963	NA	3448
IGSF1	-1.57093	1.94092	3.60371	0.0576509	0.999963	704264	3547
HOXA5	-0.611356	4.74865	3.60148	0.0577282	0.999963	700221	3202
ANXA3	-0.627513	5.81162	3.59734	0.0578722	0.999963	697239	306
ROR2	-0.817625	3.72561	3.59544	0.0579381	0.999963	715482	4920
C19orf26	-1.2033	2.23522	3.58771	0.0582085	0.999963	NA	NA
PPP2R2C	-1.08955	2.69356	3.58656	0.0582489	0.999963	711023	5522
NR4A3	-1.11214	6.60713	3.57954	0.0584954	0.999963	717560	8013
LGI3	1.32985	-0.652841	3.57598	0.0586207	0.999963	715871	203190
RNASE2	0.844852	3.65408	3.57467	0.0586671	0.999963	706466	6036
ASPH	0.865439	9.75621	3.57459	0.0586699	0.999963	699884	444
CRY2	0.624792	6.46387	3.57372	0.0587007	0.999963	715000	1408
LEP	0.984196	10.4657	3.57267	0.0587378	0.999963	698728	3952
SMPDL3A	0.567541	4.94125	3.57127	0.0587872	0.999963	713696	10924
CYFIP2	-0.794226	3.90399	3.57108	0.0587942	0.999963	714984	26999
ARHGEF25	-0.684224	5.64729	3.56488	0.0590139	0.999963	712088	115557
FCHO1	-1.18576	1.18725	3.56408	0.0590425	0.999963	720018	23149
GIMAP4	-0.650262	5.55318	3.56407	0.0590429	0.999963	713506	55303
GDNF	-1.51022	-0.907265	3.56292	0.0590835	0.999963	706345	2668
FAM107B	1.08642	8.0627	3.5616	0.0591308	0.999963	696896	83641
MARK1	0.683613	5.17936	3.56109	0.0591489	0.999963	710695	4139
COL5A2	0.824729	8.39713	3.55022	0.0595375	0.999963	712935	1290
TSPAN5	-1.28056	3.18493	3.5501	0.0595417	0.999963	706537	10098
ALDH1L1	0.583351	6.39474	3.54464	0.059738	0.999963	716977	10840
PIK3CD	-0.652755	4.5527	3.5408	0.0598766	0.999963	710552	5293
ITPK1	0.590023	7.28965	3.53506	0.060084	0.999963	698756	3705
BEX4	-0.695768	4.85567	3.53457	0.0601018	0.999963	695153	56271
CLVS1	0.657707	5.11441	3.50962	0.0610133	0.999963	700007	157807
WNT5A	-1.39157	5.0283	3.50865	0.0610493	0.999963	705692	7474
KIAA1715	0.644275	5.29521	3.50849	0.0610552	0.999963	NA	NA
ZFPM2	-0.720523	4.86874	3.50796	0.0610745	0.999963	696568	23414
MTSS1L	0.688323	6.19015	3.50744	0.0610937	0.999963	NA	NA
PPIF	-0.639137	5.17928	3.50641	0.0611316	0.999963	574137	10105
MRAP2	-1.14324	1.12806	3.49792	0.0614459	0.999963	695659	112609
BTBD8	-1.35791	-1.10218	3.49339	0.0616144	0.999963	NA	284697
PTPRH	-1.32805	0.553959	3.49153	0.0616836	0.999963	699032	5794
HEBP2	0.611202	6.16046	3.48995	0.0617423	0.999963	709176	23593
NMUR2	1.13892	0.147106	3.48737	0.0618387	0.999963	714051	56923
TMEM178A	0.813916	5.29122	3.48271	0.0620132	0.999963	714010	130733
GADD45G	0.849507	3.09589	3.48189	0.0620437	0.999963	697835	10912
APOBEC3F	-1.02431	3.00777	3.48034	0.0621018	0.999963	723812	200316
COX7B2	1.23633	0.0561997	3.47952	0.0621329	0.999963	100428437	170712
CCL13	-1.28779	2.38081	3.47593	0.0622679	0.999963	714907	6357
PERP	-1.23194	3.77783	3.46933	0.0625168	0.999963	703890	64065
CD69	-1.03563	1.76825	3.46916	0.0625229	0.999963	717288	969
NHLRC3	0.650304	6.53969	3.46566	0.0626555	0.999963	696852	387921
FADS2	0.559394	7.12284	3.46003	0.0628691	0.999963	719037	9415
COL25A1	-0.969108	2.3262	3.45858	0.0629245	0.999963	697122	84570
STK32A	-1.58801	-0.619393	3.45767	0.062959	0.999963	708524	202374
TMEM88	-0.866439	3.87862	3.45701	0.0629841	0.999963	716381	92162
TFF3	1.85106	0.555826	3.44967	0.0632645	0.999963	722463	7033
PID1	-0.638387	5.91289	3.44839	0.0633136	0.999963	713894	55022
PTGS1	-1.17498	5.77001	3.44656	0.0633837	0.999963	698213	5742
DIRAS1	-1.28405	-0.119885	3.44162	0.0635733	0.999963	711495	148252
GRAMD1C	-1.30815	1.8975	3.43944	0.0636573	0.999963	711458	54762
GPC1	0.760427	5.76415	3.43676	0.0637604	0.999963	698326	2817
HOXC5	-0.990593	2.33229	3.43665	0.0637648	0.999963	107000877	3222
SCO2	0.697932	4.14247	3.43444	0.0638501	0.999963	NA	9997
SLC7A4	-1.71078	-0.0311544	3.43309	0.0639026	0.999963	695731	6545
SLC40A1	-0.769975	6.69457	3.43026	0.0640119	0.999963	713321	30061
PCDH20	-1.43123	2.30497	3.42762	0.0641145	0.999963	696607	64881
WDR72	-1.24696	1.01066	3.42708	0.0641354	0.999963	697128	256764
STBD1	0.988485	2.70737	3.42272	0.0643051	0.999963	100423688	8987
PMVK	0.779778	5.82009	3.42151	0.064352	0.999963	717014	10654
TMEM119	1.02018	3.99418	3.41913	0.0644451	0.999963	705921	338773
CSPG4	0.974643	5.29342	3.41843	0.0644723	0.999963	713086	1464
HOXD3	0.927774	2.80102	3.41675	0.0645381	0.999963	106992621	3232
RSRC1	0.594535	4.91787	3.41295	0.0646867	0.999963	704232	51319
DHRS7B	0.608863	4.95241	3.40904	0.0648402	0.999963	704869	25979
DBX2	-1.41855	-0.363581	3.40897	0.0648428	0.999963	701170	440097
IER5L	-0.770227	3.69532	3.40215	0.0651115	0.999963	722564	389792
MST4	-1.02074	4.3333	3.39894	0.0652382	0.999963	NA	NA
PKP2	0.698999	6.40612	3.39791	0.0652791	0.999963	100429378	5318
CDKN1C	0.756795	6.37863	3.39366	0.0654475	0.999963	721220	1028
DENND2C	1.17807	0.230364	3.39114	0.0655476	0.999963	710883	163259
FIBIN	0.885506	5.20725	3.38794	0.065675	0.999963	699699	387758
TMEM132C	-0.783738	4.8852	3.38569	0.0657647	0.999963	716106	92293
DYRK3	-0.963755	2.49624	3.38194	0.0659146	0.999963	695163	8444
MPP6	0.741276	3.43857	3.37123	0.0663443	0.999963	NA	NA
C7orf41	0.780339	7.83816	3.36896	0.0664356	0.999963	NA	NA
DYX1C1	-1.24028	-0.957569	3.36625	0.066545	0.999963	NA	NA
PGM5	-0.866419	6.47439	3.35758	0.0668965	0.999963	698589	5239
FRMD1	0.786156	3.43051	3.35593	0.0669635	0.999963	694078	79981
GAS2L1	0.569384	5.21034	3.3449	0.0674137	0.999963	714530	10634
P2RY10	-1.2635	0.645434	3.33971	0.0676266	0.999963	707388	27334
FAAH	0.55636	4.9282	3.33713	0.0677328	0.999963	708850	2166
DUOX1	-1.24666	3.31055	3.32942	0.0680509	0.999963	713126	53905
HPDL	-1.61321	0.0994479	3.32496	0.0682357	0.999963	705539	84842
XKR5	-1.45214	-0.732354	3.31864	0.0684984	0.999963	716883	389610
SLAMF6	-1.26892	1.52207	3.31285	0.0687403	0.999963	719728	114836
RGN	0.680195	4.83359	3.31142	0.0688	0.999963	705733	9104
MT1B	1.83997	0.208378	3.31085	0.068824	0.999963	NA	4490
SERINC4	1.06002	1.89932	3.31011	0.0688547	0.999963	713207	619189
SPARC	0.893299	12.1565	3.30978	0.0688687	0.999963	712388	6678
ALOX15	-1.7703	6.20447	3.30852	0.0689214	0.999963	709212	246
ASPN	-0.9244	6.20728	3.30569	0.0690404	0.999963	718125	54829
VASH2	-1.11187	2.47025	3.30325	0.0691428	0.999963	709924	79805
PTK2B	-0.930454	5.86552	3.30232	0.0691822	0.999963	712787	2185
RAB20	0.537859	5.38324	3.29974	0.069291	0.999963	694578	55647
LIMS2	0.634716	7.52227	3.29738	0.0693904	0.999963	699463	55679
DGKA	-0.669525	4.78535	3.29731	0.0693936	0.999963	710559	1606
HTRA1	0.773947	9.55366	3.29287	0.0695813	0.999963	705855	5654
C4A	-0.949554	8.5968	3.28989	0.0697076	0.999963	NA	720
EZR	-0.917712	7.2123	3.28935	0.0697305	0.999963	704716	7430
MYCBPAP	-1.25018	1.61106	3.2845	0.0699368	0.999963	705880	84073
C3orf52	-1.461	1.51586	3.27746	0.0702376	0.999963	NA	79669
PRR16	-1.36555	0.31592	3.27131	0.0705015	0.999963	699119	51334
EPHB2	-0.769918	3.48757	3.2676	0.0706608	0.999963	718570	2048
PIGS	0.611619	7.55547	3.26568	0.0707438	0.999963	709115	94005
PLEKHG6	0.921252	4.06217	3.26349	0.0708383	0.999963	722030	55200
FAM155B	-1.19913	1.70984	3.2566	0.0711366	0.999963	NA	NA
PLAC9	0.622193	6.59517	3.25544	0.0711867	0.999963	700881	219348
CCDC110	-1.61477	0.825304	3.2541	0.0712448	0.999963	695900	256309
B3GALT2	-1.5814	-0.503453	3.25173	0.071348	0.999963	712334	8707
C1orf95	0.747993	4.07446	3.25074	0.0713914	0.999963	NA	NA
EGR1	-1.02309	7.93889	3.25001	0.071423	0.999963	716786	1958
COL9A2	-1.21898	2.32819	3.22773	0.0724011	0.999963	694248	1298
RDH5	0.710493	5.50292	3.22282	0.0726185	0.999963	709644	5959
MBNL3	-0.685249	4.90485	3.21472	0.0729785	0.999963	706102	55796
CNN1	-1.14174	6.18869	3.21419	0.0730025	0.999963	716681	1264
NGF	-0.799882	3.86391	3.21246	0.0730796	0.999963	711681	4803
ELOVL5	0.80333	10.0927	3.20921	0.0732249	0.999963	712243	60481
DUOXA1	-1.31445	1.76225	3.20491	0.0734174	0.999963	713058	90527
HCRTR1	1.20313	-0.577846	3.1997	0.0736518	0.999963	705914	3061
NLGN3	-0.973188	2.04652	3.19546	0.0738428	0.999963	574216	54413
F7	-1.08483	0.797262	3.19385	0.0739157	0.999963	721933	2155
TMEM98	-0.860416	5.62394	3.19084	0.0740519	0.999963	718166	26022
SGIP1	1.18822	2.82324	3.18887	0.0741414	0.999963	699558	84251
CSDC2	-1.02461	3.31968	3.18867	0.0741502	0.999963	711847	27254
MRAS	0.656857	7.5474	3.18834	0.0741654	0.999963	716352	22808
UPK3B	-1.53669	5.85963	3.18717	0.0742182	0.999963	715377	105375355
RASL11A	0.749428	5.28168	3.1838	0.0743716	0.999963	710394	387496
PTCHD1	-1.20284	1.4999	3.1793	0.0745768	0.999963	699554	139411
CLEC2L	0.916624	2.91221	3.1787	0.0746041	0.999963	711505	154790
NUP210	-0.910326	2.56702	3.17853	0.0746119	0.999963	693669	23225
SEMA3A	1.03919	3.54494	3.17653	0.0747033	0.999963	708263	10371
PLEKHF1	0.863485	4.10389	3.17375	0.0748304	0.999963	700343	79156
EPS8L2	-1.43259	2.64635	3.17009	0.0749985	0.999963	720824	64787
LOXL1	-0.559033	5.62299	3.1676	0.0751129	0.999963	706464	4016
TMEM200A	1.02175	2.633	3.16721	0.0751308	0.999963	710770	114801
LRG1	-1.81403	2.22584	3.15896	0.0755113	0.999963	693859	116844
NPEPL1	0.546714	5.81427	3.15523	0.075684	0.999963	NA	79716
WT1	-1.73831	5.58598	3.14985	0.075934	0.999963	696061	7490
TNMD	1.29368	2.2421	3.14566	0.076129	0.999963	700526	64102
ERBB3	-0.902403	2.68603	3.12672	0.0770184	0.999963	711407	2065
CHST6	-1.10795	0.679663	3.12548	0.0770771	0.999963	711570	4166
MB	1.52012	-0.492532	3.12267	0.07721	0.999963	693269	4151
DHCR24	1.11162	6.94434	3.11967	0.0773524	0.999963	717022	1718
PTRF	0.780026	10.2263	3.11734	0.0774632	0.999963	NA	NA
WNT10A	-2.0801	0.863266	3.11599	0.0775273	0.999963	700692	80326
NOSTRIN	0.762322	5.39528	3.11518	0.0775659	0.999963	705063	115677
PROX1	-1.07629	2.35561	3.11344	0.0776487	0.999963	709465	5629
RELN	-1.1316	2.63824	3.10392	0.0781038	0.999963	696372	5649
CA11	-1.11578	4.00148	3.09925	0.0783283	0.999963	718066	770
AXIN2	-1.05002	4.80706	3.09898	0.0783413	0.999963	718566	8313
DDX60	-0.958261	3.70015	3.08839	0.0788527	0.999963	693567	55601
GADD45A	1.12698	6.68496	3.0868	0.0789301	0.999963	701054	1647
SARM1	-1.20963	1.00557	3.08617	0.0789606	0.999963	715863	23098
ABCA4	-1.05428	1.82293	3.08202	0.0791619	0.999963	714054	24
SERPINB6	-0.900326	6.7122	3.07234	0.0796349	0.999963	716411	5269
LGR6	-1.5915	0.461803	3.06789	0.0798533	0.999963	100428013	59352
SPOCK2	-0.604283	4.39912	3.06341	0.0800734	0.999963	708963	9806
ADM5	-0.920299	2.01347	3.06092	0.0801962	0.999963	100429192	199800
ANO5	-1.1438	-0.0360149	3.05743	0.0803688	0.999963	704166	203859
RGL1	-0.819047	6.47249	3.057	0.0803902	0.999963	717554	23179
CASP1	-0.685469	4.24015	3.05566	0.0804563	0.999963	NA	834
C7orf63	0.750207	5.43852	3.05455	0.0805113	0.999963	NA	NA
GAS1	-0.688455	6.5772	3.04772	0.0808507	0.999963	694650	2619
SEMA6D	1.04331	3.48638	3.04326	0.0810729	0.999963	713885	80031
PROSER2	0.842664	2.57806	3.04172	0.0811499	0.999963	693705	254427
KL	-1.55236	0.412021	3.04089	0.0811915	0.999963	714042	9365
KCNT2	-0.999001	2.63112	3.03287	0.0815938	0.999963	711399	343450
CGN	-1.53482	3.88193	3.02854	0.0818114	0.999963	710830	57530
USP18	0.682373	4.2217	3.02495	0.0819929	0.999963	718792	11274
H2AFJ	0.532991	6.45985	3.02369	0.0820568	0.999963	NA	NA
SCARB1	0.728495	8.07951	3.01917	0.0822858	0.999963	712726	949
TALDO1	0.590132	8.21962	3.01514	0.0824904	0.999963	720828	6888
UQCR11	0.599659	6.43058	3.00959	0.0827734	0.999963	708396	10975
WASF1	-0.770476	2.89444	3.0053	0.0829928	0.999963	699042	8936
MRPS6	0.552255	5.01484	3.0029	0.0831154	0.999963	697852	64968
MAMU-DQA1	-0.780099	4.33723	3.00057	0.083235	0.999963	720582	NA
DZIP1	-0.519705	5.47215	3.00051	0.0832385	0.999963	695529	22873
CD200R1	-1.14795	1.56957	2.99307	0.0836213	0.999963	708734	131450
GPR150	1.23377	-0.805001	2.99298	0.0836261	0.999963	698491	285601
TSPAN7	0.69334	5.75548	2.99253	0.0836495	0.999963	698011	7102
PCDH9	-1.38784	0.13187	2.98799	0.0838844	0.999963	677696	5101
EYA2	-1.03162	2.09287	2.98744	0.0839126	0.999963	716182	2139
ZFYVE1	0.621055	5.73478	2.98487	0.0840461	0.999963	696313	53349
TARP	-1.0521	2.35992	2.98448	0.0840662	0.999963	NA	445347
SAMD4A	0.838734	4.49319	2.98038	0.0842795	0.999963	695336	23034
MYZAP	0.982256	2.76014	2.9652	0.0850741	0.999963	700247	100820829
TIMD4	-1.35973	2.46693	2.9644	0.0851162	0.999963	715236	91937
MAMU-DOA	-0.913014	2.55093	2.96366	0.085155	0.999963	717947	NA
RBP4	0.787713	9.54557	2.96014	0.0853403	0.999963	701270	5950
B4GALNT4	-1.28845	1.30459	2.9578	0.085464	0.999963	114669831	338707
MAPT	0.693878	4.62765	2.95709	0.0855015	0.999963	574327	4137
ALDH1A3	-1.01711	8.91578	2.95679	0.0855175	0.999963	694231	220
SNTA1	0.702926	4.1008	2.9558	0.0855702	0.999963	709824	6640
COL4A6	-1.14502	2.32241	2.94028	0.0863956	0.999963	703707	1288
CLIP3	-0.802992	3.79044	2.93966	0.086429	0.999963	712058	25999
VIT	1.35857	2.92667	2.93876	0.0864774	0.999963	708384	5212
DACT1	0.680752	4.91476	2.93537	0.0866589	0.999963	701218	51339
VIPR2	-0.797593	6.74336	2.93472	0.0866939	0.999963	706344	7434
LYVE1	-1.161	6.68366	2.93408	0.0867279	0.999963	702941	10894
NKX2-3	-1.96326	0.00114911	2.92052	0.0874596	0.999963	708540	159296
LRRC17	-1.12464	3.26082	2.91527	0.0877448	0.999963	695422	10234
FREM2	-0.938511	1.85821	2.91505	0.0877567	0.999963	696113	341640
PEBP4	0.853563	7.14936	2.90877	0.0880991	0.999963	709242	157310
ADH7	0.884297	3.93673	2.90486	0.0883128	0.999963	708520	131
TTC7B	0.545618	6.12449	2.89832	0.088672	0.999963	696029	145567
ADAMTS7	0.757231	3.15558	2.89729	0.0887286	0.999963	711193	11173
MUM1L1	-1.3166	0.156541	2.89578	0.0888116	0.999963	NA	NA
GALNTL1	0.574896	7.60292	2.89571	0.0888154	0.999963	NA	NA
SPARCL1	-0.690449	9.13518	2.8952	0.0888437	0.999963	701468	8404
ITGB8	-1.11349	3.29993	2.8917	0.0890369	0.999963	707247	3696
TSTD1	-1.27443	-0.032586	2.88425	0.0894497	0.999963	100424959	100131187
FLNC	0.776778	7.68085	2.88271	0.0895354	0.999963	700223	2318
AMOTL2	0.704674	7.80931	2.8784	0.0897753	0.999963	NA	51421
GAS6	-0.644637	7.59016	2.87749	0.0898258	0.999963	716066	2621
SLC10A4	1.03069	-0.293532	2.87601	0.0899086	0.999963	705961	201780
GRIP1	-1.19885	2.11667	2.87273	0.0900917	0.999963	717885	23426
HBEGF	-0.972601	4.1633	2.87248	0.0901061	0.999963	695559	1839
SLC26A10	-0.964314	1.00475	2.87151	0.0901604	0.999963	715269	NA
ITK	-0.979656	1.88252	2.8656	0.0904922	0.999963	715471	3702
ATP1B1	-0.971611	4.72194	2.86487	0.0905329	0.999963	700443	481
LY6G6C	-1.5571	2.39404	2.86361	0.0906038	0.999963	716220	80740
AKR1C3	0.553843	6.46204	2.86304	0.0906363	0.999963	NA	8644
APOBEC3C	-0.867815	4.13844	2.85824	0.090907	0.999963	705870	27350
NRXN2	-0.831247	2.6381	2.85816	0.0909112	0.999963	574175	9379
FAM171B	0.775762	3.29498	2.85546	0.0910643	0.999963	712442	165215
LPAR2	-0.98462	0.957144	2.8531	0.0911982	0.999963	719844	9170
PLIN4	1.03064	12.2221	2.85221	0.0912483	0.999963	693610	729359
B3GNT7	-1.47259	2.52286	2.8502	0.0913627	0.999963	716017	93010
IL17RB	0.845063	2.07225	2.84651	0.0915724	0.999963	693671	55540
MAMLD1	-0.744505	3.86246	2.84628	0.0915856	0.999963	703003	10046
TNK1	-0.856095	2.88294	2.84106	0.0918834	0.999963	715180	8711
CD86	-0.780955	4.86807	2.83964	0.0919649	0.999963	714390	942
GAREM	0.638305	4.24918	2.83427	0.0922724	0.999963	NA	NA
IFIT5	-0.641606	4.23979	2.83196	0.0924053	0.999963	695796	24138
RTN3_alt	0.591648	8.31996	2.82598	0.0927504	0.999963	NA	NA
CARNS1	-1.21861	3.75607	2.8187	0.0931716	0.999963	712485	57571
RRAD	0.922147	2.22755	2.81842	0.0931882	0.999963	695086	6236
ID4	-0.547407	6.10169	2.81842	0.0931884	0.999963	705825	3400
NR2F1	-0.767118	4.17447	2.81778	0.0932253	0.999963	700777	7025
CACNA1H	-0.698568	4.85104	2.81655	0.0932969	0.999963	722407	8912
WNT2B	-1.33996	4.06529	2.81484	0.093396	0.999963	705773	7482
PRSS56	1.27087	-0.488411	2.81356	0.0934707	0.999963	717558	646960
HOXA3	-0.73276	3.33495	2.81298	0.0935042	0.999963	699979	3200
CMTM5	-1.48281	0.813019	2.81293	0.0935074	0.999963	713886	116173
CD82	-0.618673	5.02465	2.80857	0.093762	0.999963	715606	3732
RASGEF1C	1.0366	1.84192	2.80811	0.0937887	0.999963	706085	255426
ARMS2	1.14305	0.302859	2.80803	0.0937937	0.999963	100427910	387715
NXPH3	-0.787662	3.68052	2.80717	0.0938436	0.999963	574173	11248
FZD7	-0.968702	5.65327	2.80542	0.0939464	0.999963	703064	8324
RAMP1	-0.759501	4.42564	2.80368	0.0940481	0.999963	574329	10267
RASD1	0.707137	6.52566	2.80042	0.0942394	0.999963	698839	51655
HYDIN	0.967906	0.439645	2.79976	0.0942784	0.999963	708629	54768
CCDC126	0.626679	5.72366	2.78904	0.0949108	0.999963	710357	90693
TNNT1	-1.65826	3.21813	2.78618	0.0950805	0.999963	698339	7138
GLRX	0.558625	6.53982	2.78516	0.0951415	0.999963	698997	2745
NFE2L3	-0.881917	3.88802	2.78424	0.0951956	0.999963	702171	9603
EVPL	-1.68637	2.45838	2.78419	0.0951991	0.999963	705079	2125
SGPP2	-1.49403	-0.10941	2.78089	0.095395	0.999963	705674	130367
INMT	-1.85741	4.36198	2.78056	0.095415	0.999963	694969	11185
DNPH1	-1.83062	-0.759881	2.77167	0.0959462	0.999963	699111	10591
ENTPD2	0.882641	3.11405	2.77073	0.0960023	0.999963	721617	954
BTBD6	0.548012	5.99288	2.77061	0.0960097	0.999963	106999595	90135
THEMIS	-1.29794	-0.563044	2.76225	0.0965123	0.999963	711575	387357
TRIM5	-0.512195	5.0898	2.76078	0.0966008	0.999963	574288	85363
TMEM26	-1.03213	0.414612	2.7576	0.0967932	0.999963	699011	219623
ASTN1	-1.13499	0.507766	2.75594	0.0968936	0.999963	709094	460
HOXB1	-1.07074	-0.0107563	2.75437	0.0969888	0.999963	696111	3211
DLC1	0.750445	7.96368	2.75375	0.0970265	0.999963	700630	10395
RGS4	-1.09797	3.73405	2.75146	0.0971657	0.999963	693383	5999
CACNA2D3	-0.946098	2.85166	2.75142	0.0971678	0.999963	693356	55799
TNFAIP8L3	-0.727619	4.7918	2.75081	0.0972049	0.999963	693574	388121
MMP14	0.652223	9.10814	2.74643	0.097472	0.999963	712429	4323
PLCB1	-0.608019	5.25475	2.74621	0.0974851	0.999963	718387	23236
HRCT1	0.743726	3.49456	2.7462	0.0974862	0.999963	100426328	646962
FZD9	-1.26923	-1.02594	2.73397	0.0982347	0.999963	716392	8326
PPP1R1B	1.58061	0.800379	2.73248	0.0983268	0.999963	574203	84152
MYBPC3	1.38008	1.73946	2.73196	0.0983583	0.999963	712093	4607
PLLP	-1.31954	3.53559	2.72834	0.0985816	0.999963	704120	51090
GJD3	-0.898147	2.53509	2.72207	0.0989695	0.999963	700473	125111
ENC1	-0.764686	4.52299	2.72204	0.0989714	0.999963	704577	8507
SGSH	0.522276	6.22986	2.72079	0.0990493	0.999963	717977	6448
PGAM4	1.35276	-1.53079	2.72051	0.0990664	0.999963	NA	441531
SLC5A11	-1.11932	-0.280667	2.72013	0.0990899	0.999963	701816	115584
TAGAP	-1.03341	2.56669	2.71866	0.0991813	0.999963	701690	117289
LYPD5	1.15699	-0.171219	2.71749	0.0992541	0.999963	711177	284348
CTSZ	0.621377	8.22262	2.71694	0.099288	0.999963	694157	1522
ANKRD13A	0.648013	6.85674	2.71688	0.0992921	0.999963	708383	88455
GFRA3	0.580215	4.90774	2.71429	0.0994535	0.999963	714050	2676
RARG	-0.955122	4.35945	2.713	0.0995334	0.999963	699532	5916
F13A1	-1.13475	6.57158	2.71224	0.0995813	0.999963	711264	2162
MYL5	1.15563	-0.971572	2.71079	0.0996718	0.999963	697765	4636
BIK	-1.15417	-1.29996	2.71047	0.0996917	0.999963	711479	638
DNAAF1	-1.24016	-0.6937	2.70859	0.0998092	0.999963	715137	123872
DDAH1	0.871502	4.84422	2.7053	0.100015	0.999963	711395	23576
HINT2	0.563375	5.5473	2.70444	0.100069	0.999963	695521	84681
CRHBP	-1.43102	1.22318	2.69855	0.10044	0.999963	707589	1393
PFKM	-0.497489	5.21128	2.69278	0.100804	0.999963	707806	5213
DLG3	-0.702924	3.72588	2.69252	0.10082	0.999963	697179	1741
PLEKHA2	-0.712969	4.69094	2.69053	0.100946	0.999963	706470	59339
SULT1C4	1.14575	2.96268	2.69006	0.100976	0.999963	693903	27233
CARD11	-1.00598	2.19513	2.68846	0.101077	0.999963	714728	84433
FHL1	0.801922	11.2535	2.6765	0.101839	0.999963	710692	2273
IQSEC2	0.608799	4.14393	2.67642	0.101845	0.999963	702562	23096
SEMA3D	1.11858	2.83181	2.67597	0.101873	0.999963	707146	223117
UBE2QL1	1.03089	0.685116	2.67545	0.101907	0.999963	100426423	134111
DFNA5	0.60428	4.76101	2.67538	0.101911	0.999963	NA	NA
LEPR	1.18243	7.5732	2.6737	0.102019	0.999963	574126	3953
CREB3L1	-0.634838	4.59864	2.67021	0.102242	0.999963	713391	90993
SERPINB9	-0.674383	5.65288	2.66833	0.102364	0.999963	707580	5272
FLRT1	-1.24957	-0.984244	2.66675	0.102465	0.999963	717942	23769
SFN	1.13388	0.0638119	2.66444	0.102614	0.999963	715055	2810
UCHL1	0.975175	8.19593	2.66437	0.102618	0.999963	701579	7345
TUBA8	0.856641	2.88697	2.66429	0.102623	0.999963	710378	51807
MEST	0.737551	7.25865	2.6642	0.10263	0.999963	703327	4232
EPB42	-1.37152	1.0804	2.66382	0.102654	0.999963	709427	2038
ITPKA	-1.17924	-0.373267	2.66156	0.1028	0.999963	710541	3706
TNFAIP6	0.998625	6.0808	2.66155	0.102801	0.999963	694699	7130
HEATR6	-0.535118	4.65255	2.65937	0.102941	0.999963	720089	63897
C14orf180	0.746403	6.78369	2.65865	0.102988	0.999963	NA	400258
CDO1	0.704888	7.42333	2.65784	0.10304	0.999963	696387	1036
PRKCQ	-1.05798	1.83115	2.65334	0.103333	0.999963	722559	5588
SAMD9	-0.883254	2.25657	2.65097	0.103487	0.999963	702224	54809
CCL19	-1.36493	4.79756	2.65006	0.103546	0.999963	574386	6363
APMAP	0.709964	8.55786	2.64828	0.103662	0.999963	704948	57136
VWC2	1.54914	-1.28896	2.64701	0.103745	0.999963	697278	375567
MROH7	-1.07698	0.998332	2.64642	0.103783	0.999963	715310	374977
FBXO2	-1.29934	-0.0262806	2.64514	0.103867	0.999963	722738	26232
PSIP1	-0.535044	6.31722	2.64261	0.104032	0.999963	664733	11168
MMP23B	-0.746524	4.1997	2.64134	0.104116	0.999963	NA	8510
KLRD1	-0.960997	1.37799	2.63734	0.104378	0.999963	574145	3824
GPIHBP1	0.537522	6.30901	2.63209	0.104724	0.999963	696277	338328
CLEC2D	-0.905444	1.80487	2.62915	0.104918	0.999963	717228	29121
NSDHL	0.532789	6.53265	2.62674	0.105077	0.999963	693333	50814
DES	-1.03204	7.29302	2.62519	0.10518	0.999963	703300	1674
ZNF556	-1.26931	0.440789	2.62495	0.105196	0.999963	721602	80032
EBF3	0.581773	5.25331	2.6249	0.105199	0.999963	713536	253738
SNED1	0.803546	5.67245	2.61876	0.105607	0.999963	717458	25992
ZNF485	-0.892449	1.32929	2.6177	0.105677	0.999963	717760	220992
CYTL1	1.15114	3.76385	2.61579	0.105805	0.999963	711664	54360
MMP17	-0.861024	3.18677	2.61486	0.105867	0.999963	100430708	4326
RFNG	0.477994	6.13882	2.61394	0.105928	0.999963	719330	5986
HIC1	-0.603582	4.39705	2.60856	0.106288	0.999963	721284	3090
CACNA1E	-1.28596	-0.218205	2.60616	0.106449	0.999963	718092	777
SCG3	-0.958783	1.46849	2.60445	0.106564	0.999963	694089	29106
MFSD6	-0.530849	5.10083	2.60305	0.106658	0.999963	710476	54842
FBXL16	-1.49108	2.41051	2.60216	0.106718	0.999963	722364	146330
FBLN1	-0.757061	8.52944	2.60041	0.106836	0.999963	713606	2192
SPINT2	-0.522122	4.69964	2.60033	0.106841	0.999963	714755	10653
HMGB3	0.639359	3.51785	2.59613	0.107125	0.999963	703598	3149
F5	0.724797	3.42202	2.59424	0.107253	0.999963	704695	2153
C1orf168	-1.60906	3.13338	2.59055	0.107503	0.999963	NA	NA
CDH1	-1.20811	2.17057	2.59024	0.107524	0.999963	704387	999
B4GALNT1	-1.02138	1.24147	2.58997	0.107542	0.999963	715317	2583
LAG3	-0.832644	2.88016	2.58949	0.107575	0.999963	713737	3902
JAM2	-0.532088	6.299	2.58851	0.107642	0.999963	100427824	58494
BNIP3L	0.585119	7.73914	2.58767	0.107699	0.999963	641440	665
CAPN2	0.644788	9.16716	2.58754	0.107707	0.999963	703047	824
TBC1D16	0.571098	8.05521	2.58608	0.107807	0.999963	711901	125058
CHRDL1	0.71834	9.71048	2.58582	0.107825	0.999963	706100	91851
SLC26A4	-1.4406	2.22218	2.58364	0.107973	0.999963	699859	5172
DAPP1	-0.983615	1.47765	2.58162	0.108111	0.999963	709038	27071
PTPRK	-0.526161	5.14634	2.57881	0.108303	0.999963	711429	5796
SBSPON	-0.950066	2.94657	2.5685	0.109011	0.999963	697412	157869
LHCGR	0.875818	2.94099	2.56841	0.109017	0.999963	715999	3973
BAMBI	-1.29341	0.863402	2.56558	0.109212	0.999963	710152	25805
GATM	-0.856918	6.0642	2.56103	0.109527	0.999963	713306	2628
CLC	-1.43628	-0.351012	2.56094	0.109533	0.999963	NA	1178
CASP8	-0.578475	4.49087	2.55929	0.109648	0.999963	702781	841
ID3	-0.541763	5.91055	2.55896	0.109671	0.999963	710290	3399
ANKRD26	-0.599894	3.81687	2.55769	0.109759	0.999963	707795	22852
MYH14	0.532549	5.63437	2.55659	0.109836	0.999963	719560	79784
PEG3	-0.832971	4.72413	2.55621	0.109862	0.999963	707825	5178
UMODL1	1.05859	-0.121391	2.55464	0.109971	0.999963	714707	89766
CXorf40A	0.806295	2.93062	2.55369	0.110037	0.999963	NA	NA
ACSS3	0.629546	6.15854	2.55297	0.110087	0.999963	697823	79611
SHCBP1	0.757066	2.9171	2.54824	0.110417	0.999963	716009	79801
ZNF74	-0.953115	1.46122	2.54738	0.110477	0.999963	693891	7625
CD3E	-0.91302	2.30386	2.5415	0.11089	0.999963	699467	916
PRELP	-0.680765	7.21455	2.54067	0.110948	0.999963	702702	5549
TMEM108	-1.11235	0.055089	2.53681	0.111219	0.999963	717579	66000
ZBTB32	-1.18218	1.19423	2.53456	0.111378	0.999963	710216	27033
CNKSR3	0.873289	3.75367	2.53452	0.111381	0.999963	702627	154043
KLHL33	-1.29982	-1.13764	2.5343	0.111396	0.999963	703839	123103
GPR75	-0.980282	1.10398	2.53118	0.111617	0.999963	100426871	10936
FGF9	-1.43955	3.26664	2.528	0.111842	0.999963	721324	2254
SPIB	-1.39747	-0.448128	2.52773	0.111861	0.999963	NA	6689
LDHC	-1.30209	0.0197851	2.52753	0.111875	0.999963	693731	3948
SCN4B	0.817411	5.1608	2.52657	0.111943	0.999963	100430940	6330
SRPX2	0.554797	5.10832	2.5264	0.111955	0.999963	700756	27286
PDZK1IP1	-1.56311	2.44605	2.52443	0.112095	0.999963	709916	10158
SYNDIG1	0.859564	3.43208	2.52333	0.112174	0.999963	704737	79953
SHROOM3	-0.694664	4.0568	2.52251	0.112232	0.999963	699613	57619
UPK1B	-1.63856	5.71727	2.52008	0.112405	0.999963	711907	7348
ITLN1	-1.75046	11.0564	2.51895	0.112486	0.999963	719807	55600
ALAS2	-1.11263	4.10061	2.51862	0.112509	0.999963	704727	212
HSF4	0.644696	4.38696	2.51462	0.112795	0.999963	698412	3299
TECR	0.506257	6.2632	2.51396	0.112842	0.999963	718928	9524
FRMPD1	-1.05	1.77784	2.51383	0.112851	0.999963	716380	22844
C1orf115	0.526155	7.4343	2.51199	0.112983	0.999963	NA	79762
VCX	1.23876	0.193784	2.5108	0.113069	0.999963	NA	26609
CPE	0.772211	10.1202	2.51008	0.11312	0.999963	708881	1363
CBS	-1.35836	1.89366	2.50688	0.11335	0.999963	100423684	875
ATP1A2	-1.15862	3.58497	2.50422	0.113542	0.999963	720191	477
NENF	0.477126	5.60039	2.50337	0.113603	0.999963	710911	29937
TKT	0.654012	8.45989	2.50312	0.113621	0.999963	694327	7086
ZNF189	-0.650808	3.55179	2.50173	0.113721	0.999963	713873	7743
CAB39L	0.666701	5.77234	2.4972	0.114049	0.999963	706066	81617
ANO3	0.839118	4.64461	2.49489	0.114216	0.999963	700072	63982
C4BPB	-1.77873	-0.612631	2.49202	0.114425	0.999963	693636	725
C7orf60	0.615243	3.9005	2.49128	0.114479	0.999963	NA	NA
GFI1	-1.04188	0.148122	2.49015	0.114561	0.999963	706481	2672
TMEM229B	-0.983666	0.539763	2.48963	0.114599	0.999963	710681	161145
SOX12	-1.086	2.09916	2.48783	0.11473	0.999963	716674	6666
EFCAB5	0.972883	-0.728681	2.48781	0.114732	0.999963	717087	374786
SRPK3	-1.0462	-0.280508	2.48733	0.114766	0.999963	100429812	26576
HOXB6	-0.635307	4.30833	2.48437	0.114982	0.999963	106994013	3216
BCL11B	-1.06654	1.17946	2.48326	0.115063	0.999963	705238	64919
IGFBP6	-0.607613	8.92146	2.47677	0.115539	0.999963	699022	3489
GALNT3	-1.01977	-0.282032	2.47641	0.115566	0.999963	707605	2591
ARHGAP28	0.614679	5.63483	2.47563	0.115623	0.999963	707240	79822
FAAH2	-1.1391	-0.0413889	2.47382	0.115757	0.999963	705856	158584
CD33	-0.940823	0.611915	2.47342	0.115785	0.999963	719855	945
GIMAP8	-0.568462	4.71526	2.47072	0.115985	0.999963	713236	155038
KLK7	-1.23687	5.07863	2.47015	0.116027	0.999963	722683	5650
QRFP	1.04136	-0.240492	2.46892	0.116118	0.999963	715836	347148
STXBP6	-1.0253	2.45624	2.46619	0.116319	0.999963	715357	29091
SLC38A10	0.539623	7.30485	2.46196	0.116633	0.999963	713556	124565
SLC8A2	-1.15261	-0.321755	2.46055	0.116738	0.999963	718243	6543
PRKCA	-0.490595	5.27083	2.45783	0.11694	0.999963	718412	5578
GPSM1	-0.764191	3.44737	2.45391	0.117233	0.999963	710652	26086
SPSB1	0.724161	5.55162	2.45355	0.117259	0.999963	722211	80176
ICAM5	-0.946499	2.96888	2.45351	0.117262	0.999963	720495	7087
IFIT3	-0.498798	5.33087	2.45265	0.117326	0.999963	695344	3437
SLC7A11	-1.16555	-0.468159	2.45081	0.117464	0.999963	696516	23657
GPRASP2	-0.970171	-0.228315	2.45009	0.117518	0.999963	694500	114928
ESM1	-1.20261	1.34364	2.44968	0.117549	0.999963	705229	11082
FAM69C	1.61088	0.80021	2.44744	0.117717	0.999963	NA	NA
HBB	-0.920565	10.5819	2.44291	0.118057	0.999963	715559	3043
SLC16A9	-1.07138	1.1401	2.44284	0.118063	0.999963	700013	220963
CD46	0.692551	8.66575	2.43741	0.118472	0.999963	714082	4179
ZNF483	-1.03557	-0.414314	2.43609	0.118571	0.999963	708612	158399
ACSBG2	-0.974415	1.04062	2.43219	0.118867	0.999963	698717	81616
PC	0.728898	8.25232	2.43219	0.118867	0.999963	713103	5091
TRIM55	0.881244	1.99884	2.43019	0.119019	0.999963	711707	84675
HTR2A	-1.21191	0.894876	2.42977	0.11905	0.999963	613032	3356
SESN3	-0.470293	6.21821	2.42731	0.119238	0.999963	699329	143686
SLC41A2	0.766035	2.07333	2.42447	0.119454	0.999963	700939	84102
ATP2A1	0.844693	0.760873	2.41622	0.120084	0.999963	708058	487
SLC2A11	-0.943918	0.7608	2.41507	0.120172	0.999963	699450	66035
AGPAT9	-0.738769	5.63511	2.41353	0.120291	0.999963	NA	NA
PDZRN3	-0.574741	4.70066	2.41224	0.12039	0.999963	709901	23024
IL17RD	-0.738477	3.54169	2.4122	0.120393	0.999963	704650	54756
MLXIPL	0.648582	6.36236	2.40981	0.120577	0.999963	720093	51085
TSPAN6	0.54618	5.8647	2.40757	0.12075	0.999963	703166	7105
DLG4	-0.611939	4.68163	2.40756	0.12075	0.999963	714273	1742
ZMYND10	-1.03066	0.284685	2.40725	0.120774	0.999963	702678	51364
PDE11A	1.23139	0.157975	2.40676	0.120812	0.999963	702458	50940
RASGEF1A	-0.957139	0.216919	2.40359	0.121057	0.999963	100429968	221002
GGT1	-1.01033	1.30017	2.40339	0.121073	0.999963	707545	2678
NPVF	-1.24575	0.180356	2.40286	0.121114	0.999963	613271	64111
MSX1	0.648825	4.05127	2.40008	0.121329	0.999963	722771	4487
UBAC1	0.490593	5.51454	2.39884	0.121425	0.999963	711250	10422
PCDHGB7	-0.834352	1.96821	2.39628	0.121624	0.999963	114678934	56099
DKK3	-1.20752	5.73977	2.39487	0.121734	0.999963	701549	27122
DMD	0.576298	6.49938	2.39475	0.121743	0.999963	708073	1756
CD164	0.580704	8.56191	2.39468	0.121748	0.999963	699242	8763
HEMGN	-1.00173	-0.613868	2.38824	0.122251	0.999963	715562	55363
SLC25A10	0.679915	5.35568	2.38697	0.122351	0.999963	714494	1468
S1PR5	-1.27658	-0.502559	2.38446	0.122548	0.999963	712977	53637
EMC3	0.461988	6.35253	2.38376	0.122602	0.999963	699481	55831
IFITM10	0.723091	5.91151	2.38315	0.12265	0.999963	721010	402778
GZMK	-1.01712	1.92854	2.3803	0.122874	0.999963	705477	3003
SHISA2	0.765953	3.32961	2.38015	0.122886	0.999963	709404	387914
MARCKSL1	-0.725342	4.6134	2.37913	0.122966	0.999963	100428619	65108
ATF1	-0.508018	4.79224	2.37441	0.123338	0.999963	693644	466
SMPD3	-1.05118	4.23041	2.37193	0.123534	0.999963	703384	55512
NTN1	-0.75939	3.48761	2.3691	0.123758	0.999963	717645	9423
CTSD	0.652013	10.2357	2.36891	0.123774	0.999963	703534	1509
SPSB4	-1.18369	-0.410554	2.36813	0.123835	0.999963	715278	92369
FGF16	-1.37831	0.647556	2.36751	0.123885	0.999963	705612	8823
ANXA8	-1.46438	6.30257	2.36607	0.123999	0.999963	NA	653145
GIMAP6	-0.541303	5.77816	2.36554	0.124041	0.999963	713565	474344
CNKSR2	-0.990899	0.748027	2.35801	0.124641	0.999963	696046	22866
CKMT1B	0.957473	2.63025	2.35645	0.124766	0.999963	NA	1159
FBXO41	-0.970523	-0.0931144	2.35636	0.124773	0.999963	714186	150726
CD151	0.583422	8.60569	2.34902	0.125362	0.999963	574139	977
HTRA3	0.617176	7.05984	2.3477	0.125468	0.999963	722638	94031
PHF19	-0.530292	4.74383	2.34432	0.125741	0.999963	704050	26147
MMP24	-0.71256	3.62671	2.34404	0.125763	0.999963	712005	10893
CAPN12	0.710368	3.14316	2.34163	0.125957	0.999963	693804	147968
MAGEE2	-1.17582	-0.698861	2.33828	0.126229	0.999963	704907	139599
CDCA2	-0.988788	0.59139	2.33455	0.126531	0.999963	711581	157313
WDR52	-0.522789	4.53645	2.33403	0.126574	0.999963	NA	NA
CCDC89	-1.17785	-0.873754	2.33342	0.126624	0.999963	703071	220388
APLP1	-1.32715	0.631709	2.32853	0.127022	0.999963	711258	333
TSPAN2	-0.80937	3.85033	2.32749	0.127107	0.999963	709463	10100
BMP7	-1.0178	3.35706	2.32647	0.12719	0.999963	696948	655
CD34	-0.67773	8.6701	2.32599	0.12723	0.999963	713858	947
TGM2	-0.988703	6.76596	2.3258	0.127245	0.999963	706777	7052
MCM10	0.917085	1.45904	2.32498	0.127312	0.999963	695568	55388
ITGB7	-0.981198	1.5179	2.32436	0.127363	0.999963	699405	3695
SEZ6L2	-0.98733	-0.94449	2.32419	0.127376	0.999963	707244	26470
ACSS2	0.574615	7.83133	2.32101	0.127637	0.999963	706703	55902
RHOD	0.592615	4.1153	2.31746	0.127929	0.999963	712969	29984
DAAM2	0.5717	7.53582	2.31685	0.127979	0.999963	719553	23500
MACC1	-1.22272	0.728706	2.31672	0.12799	0.999963	707470	346389
GRIN2D	0.908059	0.595098	2.316	0.128049	0.999963	717945	2906
PTGIR	-0.746728	3.05836	2.31469	0.128157	0.999963	716546	5739
PNLIPRP1	1.392	0.52055	2.3144	0.128181	0.999963	700015	5407
OTUD7B	0.468107	6.1664	2.31203	0.128376	0.999963	705774	56957
IKZF1	-0.628478	4.00714	2.31159	0.128413	0.999963	693936	10320
CPA2	1.00511	1.41075	2.3102	0.128528	0.999963	706684	1358
BNIP3	0.522396	6.87131	2.31003	0.128541	0.999963	100426120	664
TMEM221	-1.04318	1.86706	2.30728	0.128769	0.999963	100427184	100130519
COL8A2	-0.956111	2.30867	2.30543	0.128922	0.999963	713447	1296
TRIM29	-1.14782	4.22135	2.3052	0.128942	0.999963	705796	23650
NR3C2	-0.735792	3.65733	2.30453	0.128998	0.999963	704789	4306
STRC	0.509509	5.24	2.30382	0.129056	0.999963	677720	161497
SEMA4D	-0.627257	4.23188	2.30379	0.129059	0.999963	697697	10507
CLEC4E	-1.41872	-1.1005	2.3019	0.129216	0.999963	722250	26253
GPM6A	-1.40959	4.30018	2.29988	0.129384	0.999963	698488	2823
TJP3	-0.977852	0.536443	2.29963	0.129405	0.999963	721760	27134
C17orf103	0.514876	5.54803	2.29958	0.129409	0.999963	NA	NA
PPAP2A	0.515059	6.68078	2.29929	0.129433	0.999963	NA	NA
MYRF	-1.53887	5.32951	2.29753	0.12958	0.999963	719083	745
CD28	-0.969578	1.1457	2.29725	0.129604	0.999963	705313	940
OSR2	0.948945	4.05729	2.29672	0.129648	0.999963	704253	116039
RHOJ	-0.702229	5.25623	2.29623	0.129689	0.999963	705603	57381
TMCO4	0.500038	4.6738	2.29323	0.129939	0.999963	703851	255104
KIF23	0.791393	2.04559	2.29038	0.130178	0.999963	695229	9493
KLF6	0.69251	9.01488	2.28934	0.130266	0.999963	710784	1316
ADCY9	-0.557378	4.37736	2.28486	0.130642	0.999963	706789	115
STS	0.588029	4.26271	2.28476	0.13065	0.999963	707799	412
C2orf73	-1.39388	-1.26529	2.28473	0.130653	0.999963	NA	129852
CASKIN1	-1.46893	-0.534457	2.28292	0.130805	0.999963	695482	57524
SPHKAP	1.05224	3.58751	2.28236	0.130853	0.999963	710116	80309
EPPK1	-1.08058	2.32833	2.28126	0.130945	0.999963	699265	83481
LRRN3	-1.20386	0.6834	2.2735	0.131602	0.999963	701932	54674
CD24	0.798933	2.86065	2.26998	0.131901	0.999963	697860	100133941
2025-09-01	-0.923897	2.46065	2.26871	0.13201	0.999963	NA	NA
ACAP1	-0.843531	3.60872	2.26559	0.132276	0.999963	721824	9744
KLHL4	-1.97177	1.59654	2.26476	0.132347	0.999963	695270	56062
APOE	0.670004	11.3374	2.26246	0.132543	0.999963	714623	348
TTPA	0.822197	3.62748	2.26242	0.132547	0.999963	700876	7274
PHLDB3	-0.752291	2.23742	2.26186	0.132595	0.999963	722281	653583
TRIM63	0.746568	2.28509	2.25525	0.133162	0.999963	713802	84676
KLK15	-1.06019	1.3717	2.2546	0.133218	0.999963	719456	55554
SNN	0.52192	7.4677	2.25419	0.133253	0.999963	711909	8303
ETFB	0.501	7.21068	2.25256	0.133394	0.999963	719606	2109
ST8SIA1	-1.16777	1.94209	2.25158	0.133478	0.999963	706707	6489
VSNL1	-1.22005	0.192548	2.25018	0.133599	0.999963	699459	7447
AK9	-0.918937	0.274598	2.24751	0.13383	0.999963	700039	221264
ENPEP	-0.607804	5.68673	2.24731	0.133847	0.999963	699615	2028
FAM177A1	0.48455	6.45737	2.24655	0.133913	0.999963	694483	283635
KRT5	-1.31986	3.55806	2.24637	0.133928	0.999963	100424400	3852
LDLRAD2	0.787883	2.15739	2.24446	0.134094	0.999963	707315	401944
ARL4D	-0.989046	3.95375	2.24439	0.1341	0.999963	709167	379
SLC5A6	0.511401	6.26796	2.24318	0.134204	0.999963	699074	8884
FMO1	1.26897	0.924954	2.24009	0.134473	0.999963	703743	2326
PPARGC1B	-0.560541	4.56109	2.23883	0.134583	0.999963	711027	133522
CYP3A5	-0.765201	2.64657	2.23819	0.134639	0.999963	678692	1577
SLC8A1	-0.781797	3.63834	2.23703	0.134739	0.999963	574193	6546
KAL1	-0.957978	3.7889	2.23567	0.134858	0.999963	NA	NA
COLEC12	-0.725144	7.15717	2.2339	0.135012	0.999963	700031	81035
ACPP	-0.904931	-0.184123	2.23199	0.135179	0.999963	NA	NA
RILP	0.644206	3.4987	2.22636	0.135673	0.999963	701798	83547
TEAD1	0.56299	7.6355	2.22518	0.135777	0.999963	700954	7003
ACE2	0.849895	3.57392	2.22183	0.136072	0.999963	712790	59272
RARB	-0.936286	2.13442	2.21724	0.136476	0.999963	700485	5915
NR2F2	-0.438634	6.69981	2.21499	0.136676	0.999963	707483	7026
CCR6	-0.950945	0.534611	2.21354	0.136805	0.999963	574335	1235
PTPRM	0.559863	7.49366	2.21321	0.136834	0.999963	722426	5797
CNTN4	-1.0567	-0.925529	2.20854	0.137248	0.999963	704763	152330
TSPAN8	-1.29204	0.572567	2.20618	0.137458	0.999963	718622	7103
CD80	-1.07083	-0.263052	2.20612	0.137464	0.999963	732518	941
TCEAL1	-0.456188	5.01621	2.20504	0.13756	0.999963	696826	9338
MAP7	1.15166	1.79071	2.20397	0.137656	0.999963	114677500	9053
DPT	0.630464	9.47803	2.20342	0.137705	0.999963	700181	1805
PODXL2	0.612321	4.09689	2.20229	0.137806	0.999963	710701	50512
MDGA1	-0.764683	3.00315	2.19866	0.138131	0.999963	719423	266727
SPRY4	-0.577063	5.75843	2.19719	0.138263	0.999963	705836	81848
CRYAB	0.899899	9.85263	2.19522	0.138439	0.999963	710747	1410
MAPRE3	0.466875	5.08021	2.19448	0.138506	0.999963	106992881	22924
PRNP	0.917814	8.83501	2.19342	0.138601	0.999963	717859	5621
TMEM154	-0.720044	2.39274	2.19308	0.138632	0.999963	697284	201799
DZIP1L	0.667377	3.00694	2.19297	0.138642	0.999963	716551	199221
FAM169A	-0.916285	0.421573	2.1927	0.138666	0.999963	710539	26049
GLYCTK	0.615257	4.20889	2.19012	0.138898	0.999963	697521	132158
NKD2	-1.0698	4.44632	2.18949	0.138956	0.999963	709500	85409
SCD5	-0.88462	0.964505	2.18939	0.138964	0.999963	694079	79966
ADAM32	0.837996	0.768047	2.18751	0.139134	0.999963	706797	203102
ASF1B	0.560414	3.74957	2.1842	0.139433	0.999963	717646	55723
CD244	-1.14425	1.58543	2.18242	0.139595	0.999963	719800	51744
SLC26A7	0.926334	5.52689	2.18165	0.139664	0.999963	696567	115111
PBX1	-0.57573	6.54733	2.18123	0.139703	0.999963	694416	5087
PEMT	0.665749	5.94946	2.178	0.139997	0.999963	699083	10400
TMEM140	0.510301	5.46015	2.17198	0.140545	0.999963	707359	55281
ZNF257	-1.01178	-0.973824	2.17181	0.140561	0.999963	NA	113835
LOX	0.503906	7.27556	2.17111	0.140625	0.999963	699997	4015
ZCCHC18	-1.03481	-0.902103	2.16807	0.140903	0.999963	106995285	644353
MS4A14	-0.882593	0.685513	2.16754	0.140952	0.999963	697083	84689
GXYLT2	-0.960035	2.80991	2.16452	0.141229	0.999963	693538	727936
TSHZ2	-0.429527	5.49755	2.16191	0.141469	0.999963	709155	128553
ELL3	-0.853399	1.96076	2.16126	0.141529	0.999963	711271	80237
TRANK1	-0.651985	4.29694	2.15948	0.141693	0.999963	699295	9881
B4GALT4	-0.633294	4.38796	2.15884	0.141751	0.999963	711983	8702
LOXL4	0.56428	5.15478	2.15703	0.141919	0.999963	708172	84171
LRRN4	-1.5947	4.14067	2.15661	0.141957	0.999963	718283	164312
ALX3	0.858387	-0.163882	2.15558	0.142052	0.999963	700927	257
CDON	-0.805168	6.50218	2.15506	0.142101	0.999963	714039	50937
HERPUD1	0.51059	7.43888	2.15365	0.142231	0.999963	703210	9709
CSRP2	-0.426136	5.622	2.15291	0.1423	0.999963	694295	1466
TIMP3	0.709439	11.3825	2.15049	0.142524	0.999963	574381	7078
HPD	-1.36458	-0.0130969	2.14939	0.142627	0.999963	700940	3242
CHODL	-1.35095	2.01297	2.14496	0.143039	0.999963	716237	140578
RBM12B	-0.56254	4.07456	2.14283	0.143237	0.999963	698382	389677
SPEG	-0.82317	3.29712	2.14279	0.143241	0.999963	703645	10290
TGFB2	0.665636	5.06562	2.14092	0.143415	0.999963	707540	7042
AKAP4	-1.46896	0.288688	2.14038	0.143466	0.999963	694888	8852
RNF141	0.510291	6.75635	2.14002	0.1435	0.999963	706002	50862
THBS2	0.717983	7.84015	2.13401	0.144063	0.999963	708165	7058
SCPEP1	0.539121	7.35119	2.13251	0.144204	0.999963	708197	59342
TMEM255B	-0.916219	1.98123	2.13128	0.14432	0.999963	715939	348013
LYSMD2	-0.734887	2.4547	2.13071	0.144374	0.999963	694916	256586
VAT1L	-0.816648	4.04592	2.12754	0.144673	0.999963	715535	57687
NHSL1	-0.568523	4.49716	2.12499	0.144914	0.999963	703448	57224
LSR	-0.818928	3.40816	2.12453	0.144957	0.999963	106994738	51599
KDR	-0.720967	6.21476	2.12442	0.144968	0.999963	698293	3791
AMDHD2	0.481313	4.89803	2.12398	0.14501	0.999963	697051	51005
STAC	0.917888	2.71705	2.11633	0.145735	0.999963	707350	6769
TSPO	0.526275	7.603	2.11504	0.145859	0.999963	711717	706
DHRS11	0.477203	4.89082	2.11401	0.145957	0.999963	713823	79154
TBC1D8	0.558506	4.85612	2.11323	0.146031	0.999963	710649	11138
HIVEP2	0.515756	6.1198	2.11246	0.146104	0.999963	701340	3097
TRIM56	0.517129	4.58256	2.11173	0.146174	0.999963	713833	81844
DLGAP1	-0.758364	2.36412	2.10598	0.146724	0.999963	694049	9229
REEP2	0.868317	0.326675	2.10234	0.147074	0.999963	716686	51308
WDR64	1.04694	2.99449	2.1002	0.14728	0.999963	707212	128025
LRRC42	-0.509639	4.54787	2.09929	0.147367	0.999963	714839	115353
PCSK9	-1.61834	2.18397	2.09912	0.147384	0.999963	717147	255738
SLC44A5	0.796479	1.87651	2.09889	0.147406	0.999963	704729	204962
C9orf16	0.569559	3.74959	2.09831	0.147462	0.999963	NA	NA
LTF	1.54286	1.9709	2.09769	0.147521	0.999963	713115	4057
CECR2	-1.07498	0.542021	2.09755	0.147535	0.999963	718454	27443
NES	-0.636045	5.81086	2.09446	0.147833	0.999963	718562	10763
MS4A6A	-0.86936	5.1907	2.09395	0.147883	0.999963	697689	64231
MMRN1	-0.713105	4.72378	2.09332	0.147944	0.999963	704009	22915
CA1	-1.03864	-0.158203	2.09199	0.148073	0.999963	703701	759
ZNF711	-0.737906	2.95947	2.09147	0.148123	0.999963	694020	7552
SIL1	0.488026	4.81175	2.09099	0.14817	0.999963	714762	64374
BEX2	-0.985212	0.168985	2.08867	0.148395	0.999963	696048	84707
MBD3	0.424796	6.19512	2.08468	0.148784	0.999963	708302	53615
SCAND3	-1.04396	1.05721	2.0844	0.148811	0.999963	708122	114821
ALPL	0.75224	3.61337	2.0834	0.148908	0.999963	717809	249
LONRF1	0.638657	6.36249	2.08277	0.148969	0.999963	706469	91694
FGFR3	-1.04784	1.81621	2.08119	0.149124	0.999963	712829	2261
PAQR5	0.838351	2.84474	2.07988	0.149252	0.999963	695109	54852
SLC25A22	-0.839364	4.23756	2.07987	0.149253	0.999963	700463	79751
SPSB3	0.420958	5.2659	2.07918	0.14932	0.999963	722489	90864
C1QTNF1	0.692777	8.48259	2.07636	0.149596	0.999963	711093	114897
APOBEC3H	-0.991232	0.4865	2.07453	0.149776	0.999963	723811	164668
ABL2	0.782286	6.87371	2.07337	0.14989	0.999963	717037	27
NEURL	0.816327	0.755556	2.06946	0.150275	0.999963	NA	NA
GDF11	-0.616162	3.04296	2.06856	0.150364	0.999963	707708	10220
TRPM3	-0.757551	2.90584	2.06841	0.150379	0.999963	702898	80036
COMMD9	0.428587	5.72531	2.06762	0.150456	0.999963	716992	29099
CXCR2	0.855813	1.92499	2.0673	0.150488	0.999963	700407	3579
PTPRQ	-1.40674	3.88291	2.06659	0.150558	0.999963	697153	374462
ETV1	-0.885954	3.16612	2.06642	0.150574	0.999963	106997505	2115
RHOBTB1	0.484644	4.88232	2.06124	0.151087	0.999963	699132	9886
ADAMTSL4	-0.485661	7.3131	2.06093	0.151117	0.999963	715768	54507
RALGDS	0.587124	6.78112	2.05974	0.151236	0.999963	714436	5900
IFIH1	-0.642506	3.73785	2.05832	0.151377	0.999963	702024	64135
BNC1	-1.46204	4.44278	2.05692	0.151516	0.999963	718655	646
CLTCL1	0.703316	4.33579	2.05361	0.151846	0.999963	719087	8218
FAIM	0.540257	4.69195	2.05273	0.151934	0.999963	716216	55179
PGM1	0.458632	7.00119	2.04996	0.152211	0.999963	699401	5236
APC2	-0.833896	0.869186	2.0499	0.152216	0.999963	707345	10297
CST5	1.11344	2.08626	2.04965	0.152241	0.999963	704408	1473
KLK11	-1.57885	2.92676	2.04907	0.152299	0.999963	106994829	11012
VOPP1	0.441587	6.07665	2.04688	0.152518	0.999963	716151	81552
ANK3	-0.809077	2.86883	2.04565	0.152642	0.999963	699518	288
CCDC68	-0.821807	1.5559	2.04492	0.152715	0.999963	694841	80323
C21orf62	-1.55073	2.44451	2.04367	0.152841	0.999963	NA	56245
MAP1LC3B2	0.438184	5.5505	2.04051	0.153158	0.999963	NA	643246
BZRAP1	-0.811964	2.87888	2.03758	0.153454	0.999963	NA	NA
NPY5R	-0.945497	0.46547	2.03728	0.153484	0.999963	574150	4889
WNT11	0.711348	4.31104	2.03661	0.153551	0.999963	696845	7481
RNPEPL1	0.461167	6.80073	2.03649	0.153563	0.999963	716318	57140
CTLA4	-0.828795	0.821973	2.03383	0.153832	0.999963	705673	1493
CEP170	-0.429184	5.97908	2.03368	0.153847	0.999963	705427	9859
MOB2	0.451487	5.52595	2.03365	0.15385	0.999963	720951	81532
CHST15	-0.459112	5.94691	2.03302	0.153914	0.999963	693845	51363
PNPLA2	0.606671	10.1994	2.033	0.153916	0.999963	700824	57104
ACAD9	0.442454	6.38511	2.0327	0.153947	0.999963	704527	28976
PRR18	0.957627	0.613735	2.03216	0.154002	0.999963	716754	285800
EPS8	0.54032	7.55955	2.03115	0.154104	0.999963	702777	2059
NDUFB7	0.459231	6.06745	2.02885	0.154337	0.999963	717849	4713
KCTD15	-0.554362	4.76235	2.0276	0.154465	0.999963	704761	79047
ADAMTS18	0.867292	2.56475	2.02729	0.154496	0.999963	712710	170692
MAMDC2	-0.962447	5.95721	2.02587	0.15464	0.999963	700333	256691
SATB2	0.801401	1.03454	2.02578	0.15465	0.999963	699151	23314
RETSAT	0.665043	10.3191	2.02265	0.154969	0.999963	695058	54884
XYLT1	0.500372	5.24831	2.02202	0.155033	0.999963	718187	64131
CPEB2	0.537563	5.94718	2.02191	0.155044	0.999963	722844	132864
WISP2	0.822279	6.28648	2.02147	0.155089	0.999963	NA	NA
CRB2	-1.50875	4.17775	2.02053	0.155185	0.999963	695065	286204
HMSD	-0.84436	1.43993	2.01917	0.155324	0.999963	NA	284293
SMTNL2	-0.857844	3.43582	2.01883	0.155359	0.999963	709114	342527
RNF208	0.966524	1.02168	2.01644	0.155603	0.999963	705563	727800
TPMT	-1.03458	0.943427	2.01631	0.155617	0.999963	704564	7172
WHAMM	0.492242	4.88758	2.01584	0.155665	0.999963	693446	123720
TIGIT	-0.802909	1.34111	2.01486	0.155766	0.999963	710941	201633
PKHD1L1	-1.24971	6.18022	2.01449	0.155803	0.999963	698887	93035
MSLN	-1.52043	6.85141	2.0139	0.155864	0.999963	698095	10232
HES6	0.829742	1.50576	2.00731	0.156543	0.999963	706672	55502
NEBL	-1.06707	5.25079	2.00652	0.156625	0.999963	702764	10529
IDH1	0.628178	8.06111	2.0065	0.156626	0.999963	710019	3417
ZNF607	-0.900371	2.09479	2.00572	0.156707	0.999963	100427816	84775
FAM229A	1.05638	0.698224	2.0055	0.15673	0.999963	708770	100128071
ST18	0.924242	-0.255821	2.00421	0.156863	0.999963	709973	9705
FAM126A	0.479144	5.61193	2.00376	0.15691	0.999963	NA	NA
MAT1A	1.02989	0.273513	2.00096	0.1572	0.999963	700519	4143
RYR2	-1.07346	2.24964	2.00088	0.157208	0.999963	717179	6262
RNF175	-0.847942	0.502953	2.0004	0.157257	0.999963	697243	285533
ACOT4	0.862968	1.1011	2.00013	0.157285	0.999963	697131	122970
MDM2	0.756409	7.98138	1.99774	0.157534	0.999963	718284	4193
DOK4	-0.483231	4.87341	1.99506	0.157813	0.999963	704443	55715
ZBTB7C	-0.670642	3.62195	1.99461	0.15786	0.999963	705033	201501
ABCA8	-0.855839	7.56911	1.99199	0.158133	0.999963	693289	10351
MAN1C1	-0.625561	5.00756	1.99136	0.158198	0.999963	719686	57134
NUDT2	0.536465	3.7486	1.98799	0.158551	0.999963	701795	318
BMP3	-1.61406	2.90667	1.98742	0.158611	0.999963	695432	651
PSORS1C1	-1.47859	1.10969	1.9866	0.158696	0.999963	NA	170679
CBLB	0.602207	5.38719	1.98494	0.158871	0.999963	703879	868
LEPREL1	-0.58958	3.89727	1.98478	0.158888	0.999963	NA	NA
RAPGEF3	0.421206	5.85519	1.98365	0.159007	0.999963	703967	10411
RCN2	0.477574	6.08975	1.98245	0.159132	0.999963	708127	5955
SHC4	0.799049	1.9913	1.98036	0.159352	0.999963	714611	399694
IGF1	-0.861028	8.41461	1.97965	0.159427	0.999963	698444	3479
GNS	0.532905	9.37157	1.97876	0.159521	0.999963	717500	2799
POLR2L	0.438627	6.3587	1.97837	0.159562	0.999963	701181	5441
HMGA1	-0.562574	5.53829	1.97827	0.159572	0.999963	718536	3159
CD1D	0.532856	7.64369	1.97476	0.159943	0.999963	613268	912
FCER2	0.619837	6.92498	1.96987	0.160461	0.999963	708980	2208
C9orf47	-0.864952	0.855513	1.96974	0.160476	0.999963	NA	NA
KIF21B	0.80103	5.56483	1.96593	0.160881	0.999963	710792	23046
KRT19	-1.52137	6.32576	1.96544	0.160933	0.999963	707129	3880
ACACB	0.572877	9.44725	1.96466	0.161016	0.999963	706909	32
RBP5	-0.750462	1.63195	1.96436	0.161048	0.999963	715060	83758
PAQR4	0.574444	3.35867	1.96374	0.161114	0.999963	699484	124222
MOV10L1	0.790799	0.497726	1.96238	0.161259	0.999963	720612	54456
RAVER2	-0.461702	4.73452	1.96206	0.161294	0.999963	701724	55225
OCIAD2	0.575466	5.36436	1.96023	0.161488	0.999963	706300	132299
RASGRP1	-0.744564	2.29872	1.95871	0.161652	0.999963	703838	10125
FCRL5	-1.08249	2.44145	1.95835	0.16169	0.999963	718771	83416
PKD2	-0.520551	7.31445	1.95824	0.161702	0.999963	702179	5311
C10orf116	0.561379	8.70079	1.9581	0.161717	0.999963	NA	NA
LRRC66	-1.20263	-0.0544112	1.9564	0.161898	0.999963	698988	339977
TM4SF18	-0.621463	4.57585	1.95435	0.162119	0.999963	712063	116441
CYR61	0.870544	9.03406	1.95338	0.162223	0.999963	NA	NA
SLC16A11	-1.19922	0.288529	1.95322	0.162241	0.999963	721775	162515
C19orf12	0.483665	5.61719	1.95294	0.16227	0.999963	NA	83636
PTPN13	-0.477236	6.21404	1.95285	0.16228	0.999963	699866	5783
NGFR	-0.655188	3.18498	1.95268	0.162298	0.999963	574304	4804
AKNAD1	0.913039	0.764731	1.95121	0.162456	0.999963	696199	254268
STAC2	-0.821359	2.68357	1.9496	0.162629	0.999963	697044	342667
KCTD10	0.534781	7.18944	1.94938	0.162654	0.999963	707443	83892
OSGIN2	0.475444	7.00508	1.94909	0.162685	0.999963	695376	734
UCP1	-1.58399	0.425436	1.94904	0.162691	0.999963	574124	7350
BCL9	-0.468991	4.76565	1.94835	0.162764	0.999963	700800	607
VCL	0.57078	9.17512	1.94784	0.16282	0.999963	721921	7414
KDM4B	0.449051	5.54009	1.9471	0.1629	0.999963	695760	23030
CEND1	-1.06492	-0.314323	1.9469	0.162921	0.999963	100427039	51286
PEAR1	0.524926	6.07765	1.94685	0.162927	0.999963	718698	375033
TRPC4	0.958572	2.4418	1.94574	0.163047	0.999963	695636	7223
TMEM246	-0.693916	2.44755	1.94352	0.163287	0.999963	NA	NA
LSAMP	-0.921696	2.5542	1.94296	0.163347	0.999963	713016	4045
HBZ	-0.710591	5.68905	1.94182	0.163471	0.999963	722267	3050
EFNB2	-0.640319	5.52231	1.94161	0.163493	0.999963	711288	1948
AAMDC	0.493847	4.98395	1.93797	0.16389	0.999963	699328	28971
EOMES	-0.999638	0.39097	1.93774	0.163914	0.999963	704711	8320
GALNTL2	0.582932	8.07793	1.9347	0.164246	0.999963	NA	NA
NBEA	-0.554305	3.45445	1.93378	0.164346	0.999963	714386	26960
LIMS1	0.463706	7.30436	1.93333	0.164394	0.999963	694116	3987
CFH	-0.629341	7.82361	1.933	0.164431	0.999963	717346	3075
LAMA2	0.639005	7.51979	1.93265	0.164469	0.999963	715394	3908
SNTB2	0.544792	6.1543	1.93156	0.164588	0.999963	704333	6645
CHPF2	0.436361	4.97673	1.93043	0.164711	0.999963	100689486	54480
PDK4	0.563672	8.31769	1.9293	0.164835	0.999963	698726	5166
AKR1C1	0.751243	9.64676	1.92781	0.164998	0.999963	711198	1645
DSP	-1.50461	5.82963	1.92563	0.165237	0.999963	694860	1832
CTSF	0.602217	6.83736	1.92553	0.165248	0.999963	713743	8722
CPXM2	-0.651047	5.53703	1.92472	0.165337	0.999963	693465	119587
COL12A1	0.547396	7.26828	1.9216	0.16568	0.999963	717820	1303
NGEF	1.11403	-0.971845	1.91826	0.166048	0.999963	713917	25791
MUC16	-1.50451	5.20138	1.91732	0.166152	0.999963	106996460	94025
C19orf21	-1.11752	0.564381	1.91703	0.166185	0.999963	NA	NA
RBM20	-0.656412	2.57194	1.91696	0.166192	0.999963	698677	282996
ELL2	0.598475	7.36042	1.91688	0.166201	0.999963	699506	22936
DDX60L	-0.660139	4.08838	1.91669	0.166222	0.999963	693749	91351
MLPH	0.618394	3.84337	1.91464	0.166449	0.999963	694820	79083
MYH11	-0.939024	8.31259	1.91375	0.166548	0.999963	713882	4629
DEFB124	-1.28641	-1.07771	1.91281	0.166651	0.999963	713413	245937
SLA2	-0.808765	1.46158	1.91233	0.166705	0.999963	702574	84174
DLL1	-0.609259	3.42384	1.91106	0.166846	0.999963	714731	28514
WDR86	0.681587	5.11594	1.91041	0.166917	0.999963	714887	349136
SLC2A12	-0.631935	2.71862	1.90917	0.167055	0.999963	707255	154091
SHMT1	0.433238	5.26932	1.90769	0.16722	0.999963	701186	6470
LINGO4	0.939119	4.42209	1.90708	0.167287	0.999963	711472	339398
MST1	-0.814296	1.3608	1.90653	0.167349	0.999963	705811	4485
CHRNA9	-1.17903	0.0179299	1.90573	0.167438	0.999963	700612	55584
PGP	0.514673	4.02839	1.90343	0.167695	0.999963	695591	283871
RBAK-LOC389458	0.874508	0.676361	1.90265	0.167782	0.999963	NA	NA
NR1D1	0.894345	4.87715	1.90191	0.167865	0.999963	699472	9572
C21orf2	0.423571	5.14823	1.89961	0.168122	0.999963	NA	NA
MAMSTR	-1.1502	2.09314	1.89934	0.168152	0.999963	718823	284358
ZEB1	-0.407295	6.57667	1.89704	0.16841	0.999963	701157	6935
RTP4	-0.858088	0.398902	1.89539	0.168595	0.999963	708404	64108
ERRFI1	-0.670645	6.60404	1.89443	0.168704	0.999963	722072	54206
NUCB1	0.497859	8.55684	1.89383	0.168771	0.999963	718380	4924
KCND1	-0.577242	4.60673	1.89344	0.168814	0.999963	711997	3750
MEIS2	-0.530758	5.05752	1.89183	0.168996	0.999963	699748	4212
UNC119B	-0.434783	5.43325	1.89143	0.169041	0.999963	698066	84747
MAP7D2	-0.895207	3.11072	1.88954	0.169254	0.999963	695348	256714
HOMER3	0.422314	5.13793	1.88666	0.169579	0.999963	719647	9454
STOX2	-0.912357	1.49889	1.8839	0.169891	0.999963	693692	56977
PREPL	-0.417151	5.84328	1.88263	0.170035	0.999963	713980	9581
UPP1	0.577454	5.84393	1.88232	0.170071	0.999963	695317	7378
ARRDC4	-0.432525	5.24248	1.88176	0.170135	0.999963	708023	91947
IMPG2	0.854839	-0.28702	1.88155	0.170158	0.999963	701319	50939
STK17A	0.555035	6.24068	1.8812	0.170198	0.999963	701091	9263
SLC6A3	-1.23766	4.1975	1.88039	0.17029	0.999963	574143	6531
GREM2	-0.908307	4.44219	1.88035	0.170294	0.999963	708280	64388
DEPTOR	-0.844062	2.27365	1.87937	0.170406	0.999963	702649	64798
TCEA3	0.626996	4.72299	1.87856	0.170498	0.999963	718864	6920
LANCL3	1.08517	1.48716	1.87667	0.170713	0.999963	696157	347404
C5orf30	0.478038	4.21297	1.87649	0.170734	0.999963	NA	NA
UBASH3A	-0.822149	0.800368	1.876	0.17079	0.999963	722456	53347
CASS4	-0.935319	0.853246	1.87588	0.170803	0.999963	697924	57091
HEATR4	-0.992213	0.525711	1.87455	0.170954	0.999963	696816	399671
SYNGAP1	-0.58384	3.91419	1.87374	0.171048	0.999963	717858	8831
SEMA4G	-0.662114	2.71431	1.87362	0.171061	0.999963	710879	57715
EVA1B	0.525856	4.35846	1.87256	0.171182	0.999963	713159	55194
SIGMAR1	0.466946	5.99196	1.87221	0.171223	0.999963	700469	10280
KIF1C	0.487283	8.64623	1.872	0.171246	0.999963	721601	10749
SHF	-0.855646	3.71128	1.87064	0.171401	0.999963	713183	90525
NTN3	1.03034	-1.26678	1.87041	0.171428	0.999963	696990	4917
C3orf67	0.992929	0.511067	1.86897	0.171593	0.999963	NA	NA
MYO6	0.484987	5.79643	1.86737	0.171777	0.999963	716634	4646
CALB2	0.833105	3.25957	1.86725	0.17179	0.999963	106996403	794
TRERF1	-0.70814	3.69232	1.86716	0.1718	0.999963	696006	55809
NUGGC	-0.860826	3.14445	1.86709	0.171808	0.999963	100428818	389643
TMEM43	0.497756	8.41933	1.86689	0.171832	0.999963	700689	79188
FGF10	-1.14112	0.032023	1.86459	0.172096	0.999963	701584	2255
THBS1	0.877075	10.254	1.86352	0.172219	0.999963	705413	7057
PLOD1	0.471122	6.48757	1.86315	0.172261	0.999963	722763	5351
WLS	-0.481859	5.95858	1.86019	0.172603	0.999963	701411	79971
F11R	-0.45254	6.30848	1.86003	0.172622	0.999963	719824	50848
CNIH2	0.920218	-0.545825	1.85925	0.172712	0.999963	721848	254263
LRRC4	-0.985633	1.96918	1.85677	0.172998	0.999963	698610	64101
UBXN6	0.420363	6.65128	1.85625	0.173058	0.999963	715070	80700
CDKN2C	0.602532	6.30748	1.85225	0.173522	0.999963	711877	1031
HPSE	-0.646051	2.96205	1.84673	0.174165	0.999963	707583	10855
KLHDC9	-0.947815	1.83362	1.84521	0.174341	0.999963	719863	126823
CASC5	-0.765336	0.57412	1.84247	0.174661	0.999963	NA	NA
ATP2A3	-0.596751	4.35426	1.84213	0.174702	0.999963	707768	489
MCM4	0.464239	4.30168	1.84184	0.174735	0.999963	714686	4173
SH3D21	0.633845	2.68432	1.84034	0.174911	0.999963	713094	79729
MPC1	0.414003	5.44574	1.84029	0.174917	0.999963	716864	51660
CHL1	-0.528232	5.87946	1.84016	0.174932	0.999963	709172	10752
MATN2	0.608683	7.01937	1.8385	0.175127	0.999963	705161	4147
ZMYND15	-0.85199	1.37695	1.83839	0.175139	0.999963	709654	84225
HOXB3	-0.418847	5.72296	1.83814	0.175169	0.999963	696226	3213
CHPT1	0.499306	5.35575	1.83674	0.175333	0.999963	696056	56994
SLC4A11	-0.92343	1.04075	1.83654	0.175357	0.999963	718393	83959
MAOA	0.496526	9.04756	1.83617	0.1754	0.999963	708371	4128
2025-09-11	0.459838	7.66378	1.836	0.175421	0.999963	NA	NA
IL34	0.492058	4.26932	1.83524	0.17551	0.999963	709034	146433
OR2A14	-0.907188	-1.00705	1.82885	0.176263	0.999963	NA	135941
PMFBP1	-0.939299	-0.26064	1.82874	0.176276	0.999963	706402	83449
MICALL1	0.421246	5.908	1.82851	0.176303	0.999963	702213	85377
LGALS1	0.569761	9.40806	1.82846	0.176309	0.999963	700896	3956
DNM3	0.576754	3.47567	1.82778	0.17639	0.999963	705300	26052
OPN1SW	0.933255	1.85988	1.8264	0.176554	0.999963	699981	611
CPT1C	-0.840909	1.98027	1.82594	0.176607	0.999963	719429	126129
OCLN	-0.863245	3.44056	1.82473	0.176751	0.999963	700504	100506658
TSLP	1.55653	2.55535	1.82414	0.176822	0.999963	706194	85480
KBTBD8	-0.721941	2.78867	1.82368	0.176876	0.999963	699158	84541
MX1	-0.521359	5.2713	1.8228	0.17698	0.999963	715186	4599
CEBPA	0.825781	7.49466	1.82199	0.177076	0.999963	717153	1050
RFWD2	0.412506	5.42359	1.82128	0.177161	0.999963	NA	NA
NSMCE1	0.422206	5.32839	1.82038	0.177268	0.999963	703436	197370
CENPW	0.740065	1.47946	1.81995	0.177319	0.999963	712570	387103
CLSTN2	0.611641	4.40039	1.81985	0.177331	0.999963	715514	64084
SERPINB2	-1.28266	3.5493	1.81924	0.177404	0.999963	701805	5055
KCNH2	-1.10367	0.838233	1.81923	0.177405	0.999963	714174	3757
PSMB8	-0.505608	5.50239	1.81783	0.177572	0.999963	717766	5696
COMMD7	0.392593	6.24771	1.81545	0.177856	0.999963	711628	149951
PRKG1	-0.597921	4.10274	1.81473	0.177942	0.999963	703356	5592
FAM117A	-0.649579	3.56257	1.81399	0.178031	0.999963	700079	81558
HAGH	0.41908	5.96163	1.8139	0.178042	0.999963	703206	3029
COL27A1	-0.597753	5.34722	1.81133	0.178348	0.999963	708556	85301
CPEB1	-0.680244	3.8369	1.80983	0.178529	0.999963	694357	64506
PCDHGB2	-0.860677	0.16035	1.80966	0.17855	0.999963	NA	56103
PROCA1	-0.76369	0.91794	1.80823	0.178721	0.999963	709846	147011
FBLN2	0.671714	10.1366	1.80814	0.178732	0.999963	100429735	2199
RNF144B	0.600904	6.06626	1.80509	0.179098	0.999963	705099	255488
RAB3A	-0.838711	2.43855	1.80383	0.17925	0.999963	719400	5864
GRID2	0.802579	0.631611	1.80312	0.179335	0.999963	704787	2895
RIPPLY1	-0.897129	-0.554562	1.8029	0.179362	0.999963	701531	92129
ZSWIM5	-0.769067	0.882468	1.80256	0.179403	0.999963	706104	57643
LRRC73	-0.960255	0.0750691	1.80171	0.179505	0.999963	700361	221424
LHFP	0.535355	7.53774	1.80149	0.179532	0.999963	NA	NA
PRRX2	0.68709	3.18193	1.8012	0.179567	0.999963	716699	51450
CD27	-0.873242	1.56194	1.80066	0.179633	0.999963	712693	939
OLFM4	1.70619	2.17199	1.80029	0.179677	0.999963	694574	10562
ABHD1	0.720926	2.03372	1.7986	0.179882	0.999963	698700	84696
TOM1	0.386542	6.13159	1.79829	0.179919	0.999963	717499	10043
C4BPA	-1.50345	2.54576	1.79701	0.180075	0.999963	693382	722
BTBD11	-0.78103	0.418041	1.7962	0.180173	0.999963	NA	NA
SYCP2	0.663079	2.57137	1.79452	0.180377	0.999963	100423232	10388
BCL2	0.413738	6.35599	1.79294	0.180569	0.999963	707407	596
HSPG2	0.530375	9.19538	1.79069	0.180842	0.999963	707213	3339
RBMXL1	-0.413757	5.36418	1.78997	0.18093	0.999963	100424767	494115
MYEOV2	0.398409	6.40765	1.78949	0.180988	0.999963	NA	NA
CD36	0.588111	10.7001	1.7891	0.181035	0.999963	574296	948
RASGRP3	-0.574825	4.249	1.78873	0.181081	0.999963	707225	25780
CLECL1	-0.744385	4.00058	1.7871	0.18128	0.999963	722311	NA
MAD2L2	0.449225	5.51977	1.78503	0.181533	0.999963	714527	10459
POPDC2	-0.616678	3.29787	1.78451	0.181596	0.999963	712853	64091
PRMT1	-0.593232	6.67725	1.78425	0.181628	0.999963	719419	3276
MESDC1	-0.522568	5.22095	1.78278	0.181808	0.999963	NA	NA
ZCCHC3	-0.465875	4.11915	1.78273	0.181815	0.999963	714477	85364
LDLR	0.736655	6.22404	1.78256	0.181835	0.999963	574283	3949
SAP25	-0.682493	2.93461	1.78195	0.18191	0.999963	106997575	100316904
CUX1	-0.433397	6.28573	1.78021	0.182123	0.999963	574390	1523
COL4A1	0.678393	10.8937	1.77988	0.182164	0.999963	700281	1282
RABL6	0.433747	7.48098	1.77671	0.182554	0.999963	709111	55684
C11orf88	0.909661	-0.617775	1.77654	0.182574	0.999963	NA	NA
STXBP1	-0.391928	5.31754	1.77354	0.182945	0.999963	707185	6812
BHLHE41	0.599853	5.32046	1.77171	0.18317	0.999963	709786	79365
PLEKHB1	-0.980026	4.18788	1.77083	0.18328	0.999963	718702	58473
CHDH	0.57979	3.43605	1.77037	0.183336	0.999963	693805	55349
FAT3	-1.15945	1.01953	1.76784	0.18365	0.999963	695935	120114
DAAM1	0.408038	5.72896	1.76487	0.184018	0.999963	701706	23002
NEDD9	0.796337	7.56711	1.76055	0.184556	0.999963	699359	4739
BCL10	-0.461594	4.07132	1.76018	0.184602	0.999963	714869	8915
ZNF471	-0.590565	3.75797	1.75941	0.184698	0.999963	706874	57573
NCMAP	0.899956	-0.87097	1.75782	0.184897	0.999963	712192	400746
SP6	-1.38825	0.427584	1.75682	0.185022	0.999963	694717	80320
SLC2A4	0.497742	6.54703	1.75487	0.185266	0.999963	714701	6517
PQLC2	0.450192	4.05498	1.75334	0.185458	0.999963	NA	NA
FOS	-0.683	7.5902	1.74988	0.185891	0.999963	702077	2353
DNAJB9	0.39664	5.77225	1.74914	0.185985	0.999963	701094	4189
PRRT3	0.831043	1.49019	1.74845	0.186072	0.999963	699097	285368
NFATC1	0.505569	4.75981	1.74677	0.186283	0.999963	698089	4772
ITGA6	0.563696	7.24973	1.74655	0.186311	0.999963	697643	3655
HOXB2	-0.456427	4.81132	1.7465	0.186318	0.999963	106994010	3212
GPSM2	0.861092	3.27087	1.74595	0.186387	0.999963	696458	29899
NFIB	-0.450702	7.17242	1.74564	0.186426	0.999963	714098	4781
ATP6AP1L	0.733056	0.443543	1.74505	0.1865	0.999963	711991	92270
SCCPDH	0.493633	7.37698	1.74487	0.186523	0.999963	702924	51097
SERPINI1	0.660277	3.942	1.74398	0.186635	0.999963	699483	5274
NOD1	0.456928	6.27038	1.74248	0.186825	0.999963	695655	10392
TP53I11	-0.478797	5.27013	1.74131	0.186973	0.999963	715295	9537
RGS18	-0.714233	1.96764	1.7392	0.18724	0.999963	712896	64407
GOLGA6L10	-0.593212	4.48913	1.7341	0.187888	0.999963	NA	647042
GPR157	0.919794	-0.332151	1.73405	0.187895	0.999963	722176	80045
GADD45B	0.699991	6.89394	1.73332	0.187987	0.999963	711257	4616
VANGL2	-0.502873	4.39041	1.73284	0.188048	0.999963	720239	57216
HPS5	-0.390835	4.98912	1.73266	0.188071	0.999963	694434	11234
PRKCI	-0.40421	5.07143	1.73149	0.18822	0.999963	574352	5584
DEDD2	0.409737	4.54442	1.73144	0.188227	0.999963	706928	162989
C7orf49	0.433773	5.22268	1.72882	0.188562	0.999963	NA	NA
ANKRD6	0.518235	3.94358	1.72699	0.188795	0.999963	701339	22881
ABHD12	0.495312	6.57938	1.72634	0.188879	0.999963	705915	26090
FKBP9	0.564745	7.97219	1.72612	0.188907	0.999963	708827	11328
TUB	-0.468115	5.56839	1.72477	0.18908	0.999963	706054	7275
SCEL	-1.5144	4.37776	1.72426	0.189146	0.999963	696980	8796
PRRG1	0.404537	4.87371	1.72296	0.189313	0.999963	696938	5638
ADAM21	-0.969836	-0.557841	1.72169	0.189475	0.999963	715640	8747
CCDC150	0.695669	1.48722	1.7203	0.189654	0.999963	696213	284992
ACVR2A	-0.434989	4.75805	1.71982	0.189716	0.999963	707017	92
KLRC3	-1.18232	-0.473095	1.71806	0.189943	0.999963	696590	3823
DGAT1	0.592118	6.6188	1.71762	0.19	0.999963	701489	8694
KIAA1217	0.496036	5.40564	1.71707	0.190071	0.999963	705851	56243
RAB2A	0.461287	7.96629	1.71605	0.190202	0.999963	699383	5862
CYSTM1	0.378784	5.64575	1.71341	0.190544	0.999963	697656	84418
DUSP16	-0.454024	5.3782	1.71341	0.190544	0.999963	696332	80824
MTMR14	0.409854	5.45679	1.71251	0.19066	0.999963	703936	64419
HOXD10	1.14822	0.395503	1.71173	0.190761	0.999963	700318	3236
DHDH	0.681218	3.02159	1.71135	0.19081	0.999963	718930	27294
GREB1L	0.850137	0.688781	1.71074	0.19089	0.999963	700655	80000
CCDC158	0.854406	0.013015	1.70851	0.191179	0.999963	699735	339965
ST6GAL2	-1.37939	1.20094	1.7081	0.191232	0.999963	713552	84620
WDR6	-0.38915	5.80328	1.70208	0.192016	0.999963	708505	11180
PCDP1	0.69431	2.00275	1.70182	0.19205	0.999963	NA	NA
AQP7	0.521218	5.63385	1.70075	0.19219	0.999963	702836	364
ASB2	-0.994985	2.18794	1.70059	0.192211	0.999963	699882	51676
DBI	0.569303	9.00973	1.70037	0.192239	0.999963	698652	1622
PRDM12	0.782554	-0.362821	1.69953	0.192349	0.999963	716040	59335
TRIM16L	0.707676	4.97875	1.69928	0.192382	0.999963	NA	147166
RALGPS2	0.533454	4.88849	1.69842	0.192494	0.999963	717165	55103
MPC2	0.514067	6.65449	1.6975	0.192616	0.999963	698807	25874
COL4A2	0.614859	10.5616	1.69742	0.192626	0.999963	100429807	1284
CTNNA2	-0.973197	-0.234594	1.69711	0.192666	0.999963	712135	1496
CPA4	-1.00532	2.66479	1.69694	0.192689	0.999963	702856	51200
TRPM2	0.567501	5.343	1.69666	0.192725	0.999963	722161	7226
ART5	0.935162	1.58215	1.69628	0.192776	0.999963	574238	116969
TMEM240	-0.998984	-1.07	1.69623	0.192782	0.999963	114674452	339453
KRT7	-1.18173	2.16813	1.69525	0.192911	0.999963	697425	3855
PPP2R1B	-0.380538	5.7547	1.69462	0.192993	0.999963	710387	5519
IFIT1	-0.678436	3.74104	1.69402	0.193071	0.999963	695683	3434
AMZ1	-1.04358	-0.587478	1.69388	0.193091	0.999963	699727	155185
ZNF518A	-0.447076	4.4805	1.69381	0.193099	0.999963	704154	9849
SGK1	-0.533545	7.18422	1.69335	0.19316	0.999963	713082	6446
ADIPOR2	0.463647	8.21209	1.69333	0.193163	0.999963	707547	79602
SLC24A3	0.460695	5.457	1.69266	0.193251	0.999963	702212	57419
TUSC5	0.725975	8.26291	1.69229	0.1933	0.999963	NA	NA
APP	0.525951	10.2406	1.69095	0.193476	0.999963	100427716	351
BHMT2	0.712833	3.92962	1.69068	0.193511	0.999963	714308	23743
RGS2	-0.633161	5.98244	1.69042	0.193546	0.999963	712617	5997
F2RL2	-0.965863	0.687282	1.68955	0.19366	0.999963	707260	2151
NDUFA11	0.389562	5.71854	1.68769	0.193905	0.999963	697843	126328
PHF16	0.538041	4.48352	1.687	0.193997	0.999963	NA	NA
MDC1	0.404396	6.82635	1.6869	0.19401	0.999963	712318	9656
CELA2B	0.915906	-0.481607	1.68671	0.194035	0.999963	NA	51032
WFS1	0.402171	7.41511	1.68464	0.194309	0.999963	710948	7466
FBXW4	0.398463	5.89484	1.68377	0.194424	0.999963	711996	6468
CRELD1	0.455106	5.972	1.68348	0.194463	0.999963	699345	78987
NYNRIN	-0.635176	5.56534	1.68211	0.194645	0.999963	714837	57523
P4HB	0.506705	9.6112	1.68177	0.194689	0.999963	714702	5034
CDX1	1.00453	-1.26415	1.68075	0.194824	0.999963	711837	1044
CTRL	-0.889922	3.36129	1.68045	0.194865	0.999963	701625	1506
CDKN2A	0.892067	1.62931	1.67652	0.195388	0.999963	NA	1029
NCAM2	0.84287	-0.402981	1.6759	0.19547	0.999963	709322	4685
FOXL1	-0.925731	-0.874864	1.67327	0.195821	0.999963	698912	2300
UGT8	-1.08106	1.711	1.67327	0.195822	0.999963	702979	7368
WDR41	0.490198	5.46234	1.67227	0.195955	0.999963	708223	55255
TMEM35	-1.00704	0.953608	1.67045	0.196198	0.999963	NA	NA
MRPL23	0.421929	5.07885	1.66942	0.196337	0.999963	704210	6150
MS4A4A	-0.982781	4.4367	1.66849	0.196462	0.999963	698027	51338
CHRNA5	-0.866036	1.82308	1.66837	0.196477	0.999963	574191	1138
KCNK3	-0.689558	3.42385	1.66832	0.196484	0.999963	699287	3777
NUPR1	0.420818	7.73008	1.668	0.196526	0.999963	709767	26471
EFR3B	0.553197	3.35331	1.66778	0.196557	0.999963	693990	22979
KLHL32	-1.20564	1.89137	1.6676	0.196581	0.999963	709276	114792
SLC2A4RG	0.46416	5.9731	1.66412	0.197048	0.999963	695278	56731
ENGASE	0.503612	4.49382	1.66299	0.1972	0.999963	716600	64772
PLBD1	0.414683	7.33918	1.66275	0.197233	0.999963	698939	79887
DECR2	0.457818	5.23735	1.66224	0.197301	0.999963	695540	26063
MAOB	-0.536892	5.85704	1.66134	0.197422	0.999963	708468	4129
CCDC134	0.441737	4.14584	1.66079	0.197497	0.999963	708713	79879
LTBP4	-0.62301	8.71973	1.66054	0.19753	0.999963	100430897	8425
KLRB1	-0.792604	0.952486	1.65971	0.197643	0.999963	100430783	3820
SYDE2	0.596756	3.1178	1.65931	0.197696	0.999963	711151	84144
MAGI2	0.501865	3.80599	1.65886	0.197757	0.999963	693359	9863
SYTL5	-1.25903	2.86914	1.65632	0.198101	0.999963	697915	94122
PNCK	-0.85117	1.85899	1.65539	0.198226	0.999963	696413	139728
AMPH	0.83786	-0.149578	1.6533	0.19851	0.999963	704559	273
QSER1	-0.37547	5.26353	1.65153	0.198751	0.999963	694563	79832
PLEKHH3	-0.432978	4.5848	1.651	0.198823	0.999963	711013	79990
SLC25A31	-0.989132	-1.38783	1.65043	0.1989	0.999963	710042	83447
CPEB3	-0.623735	2.73201	1.64994	0.198967	0.999963	698133	22849
MBD2	0.447121	7.56826	1.6465	0.199436	0.999963	693801	8932
PIP4K2A	0.41266	6.5928	1.64604	0.199498	0.999963	710724	5305
PLCL1	0.514255	4.2405	1.64584	0.199526	0.999963	698200	5334
LDLRAP1	0.484051	6.71556	1.6456	0.199559	0.999963	713032	26119
TF	0.669869	8.46138	1.6455	0.199572	0.999963	106992286	7018
PLIN1	0.619916	10.3731	1.64408	0.199766	0.999963	706465	5346
ANXA9	-0.91056	2.12755	1.64364	0.199827	0.999963	708704	8416
CAPG	0.455235	7.83309	1.64298	0.199917	0.999963	695288	822
MAST1	0.892545	-0.796636	1.64209	0.20004	0.999963	717903	22983
KIAA2026	-0.374702	5.3468	1.64187	0.200069	0.999963	717388	158358
PIWIL2	0.897354	1.29624	1.64072	0.200226	0.999963	708028	55124
MICAL1	0.475294	5.83433	1.63806	0.200592	0.999963	698737	64780
NAB2	-0.536471	4.78612	1.63474	0.201048	0.999963	714209	4665
ACAA1	0.391485	5.48486	1.63309	0.201276	0.999963	696743	30
GIMAP1	-0.571997	3.65382	1.63308	0.201278	0.999963	100424486	170575
SNX8	0.369274	5.71972	1.63278	0.20132	0.999963	698347	29886
FRMD4B	-0.561255	5.60558	1.63263	0.20134	0.999963	698033	23150
FAIM3	-0.765233	2.86788	1.6318	0.201454	0.999963	NA	NA
FSTL4	0.95139	1.28975	1.63116	0.201543	0.999963	709868	23105
PINK1	0.458791	7.46964	1.62831	0.201938	0.999963	706037	65018
CETN3	-0.495366	4.19269	1.62606	0.202249	0.999963	695223	1070
SLC25A16	0.430986	5.45524	1.62562	0.20231	0.999963	694145	8034
NEFL	-1.43264	3.03762	1.62477	0.202428	0.999963	641444	4747
NOS1AP	-0.826684	0.361224	1.62469	0.202439	0.999963	720378	9722
THY1	-0.597229	7.20143	1.62428	0.202496	0.999963	705321	7070
CCDC7	-0.802942	0.0644474	1.62368	0.20258	0.999963	703164	79741
METRNL	0.428173	5.28415	1.62115	0.202931	0.999963	719751	284207
PLA2G7	-0.569978	4.32093	1.61982	0.203117	0.999963	704566	7941
ST6GAL1	-0.545258	4.73122	1.61922	0.203201	0.999963	708113	6480
LXN	-0.557087	5.31422	1.61779	0.2034	0.999963	703996	56925
NDUFS7	0.369112	5.54229	1.61729	0.20347	0.999963	721259	374291
STAMBPL1	-0.684452	2.28039	1.61669	0.203554	0.999963	694629	57559
SHQ1	-0.466219	4.05642	1.6166	0.203566	0.999963	693923	55164
CDYL2	0.754632	1.18845	1.61556	0.203712	0.999963	717190	124359
PP2D1	0.825671	-0.637708	1.61395	0.203937	0.999963	697964	151649
MROH8	-0.820708	-0.94719	1.6124	0.204155	0.999963	701423	140699
RFX7	-0.425143	4.31308	1.61196	0.204217	0.999963	698878	64864
PLXNA3	-0.423691	5.33366	1.61158	0.20427	0.999963	700399	55558
PLA2G16	0.492314	7.79003	1.61103	0.204347	0.999963	NA	NA
FLRT3	-1.42241	1.93681	1.61052	0.204419	0.999963	694694	23767
MAP3K1	-0.407521	5.0021	1.61011	0.204477	0.999963	710979	4214
ADCYAP1R1	0.548947	4.55441	1.60758	0.204832	0.999963	695483	117
C3orf58	-0.421223	4.77427	1.60732	0.204869	0.999963	NA	NA
STK32B	0.589887	2.59664	1.60698	0.204916	0.999963	711509	55351
CLCN7	0.394519	6.25351	1.60692	0.204926	0.999963	100429296	1186
CYB5R3	0.542712	8.8012	1.60627	0.205018	0.999963	714058	1727
MROH1	0.37955	5.32899	1.60595	0.205063	0.999963	713971	727957
BTBD3	-0.439759	4.2613	1.60514	0.205176	0.999963	693983	22903
MVP	0.426059	7.94661	1.6049	0.20521	0.999963	706736	9961
SH3TC2	-0.885606	2.38386	1.60362	0.205391	0.999963	709970	79628
TNNT2	-0.807568	3.47391	1.60318	0.205453	0.999963	709882	7139
TMEM91	0.667221	4.19944	1.59995	0.20591	0.999963	100426021	641649
RIMS1	0.731691	0.665443	1.59972	0.205943	0.999963	641435	22999
EIF4EBP2	0.471141	8.80332	1.5988	0.206073	0.999963	100424761	1979
CHRNB2	-0.860803	0.590223	1.59869	0.20609	0.999963	716830	1141
PLIN3	0.632875	6.68873	1.59794	0.206195	0.999963	696302	10226
EDEM2	0.375871	5.23152	1.59793	0.206196	0.999963	706150	55741
YIF1A	0.367949	5.23217	1.59779	0.206217	0.999963	714486	10897
TAGLN	0.602062	10.6137	1.59746	0.206263	0.999963	106993487	6876
PTPRN2	-1.10135	0.463211	1.59703	0.206324	0.999963	106997750	5799
SCN8A	-0.938171	2.66926	1.59676	0.206363	0.999963	695972	6334
TBX1	-0.88057	1.52805	1.59452	0.206682	0.999963	100429202	6899
RIC3	-0.655469	3.28359	1.59451	0.206683	0.999963	706162	79608
MAP1LC3B	0.435946	7.4932	1.59409	0.206742	0.999963	695419	81631
TOMM20L	-0.851069	-0.921184	1.59282	0.206924	0.999963	700628	387990
GSTM5	-0.587829	8.06173	1.59	0.207326	0.999963	100426406	2949
CD40	-0.689352	5.30025	1.59	0.207327	0.999963	707749	958
USP25	-0.385159	6.27798	1.58914	0.207449	0.999963	716923	29761
APLN	-0.910606	3.43674	1.58621	0.207868	0.999963	702695	8862
FZD4	0.473154	8.75369	1.58575	0.207934	0.999963	704754	8322
FCHSD2	-0.393769	4.98646	1.58491	0.208056	0.999963	717996	9873
MMP12	0.947621	-0.362641	1.58328	0.208289	0.999963	703867	4321
ZNF704	0.412203	5.869	1.58257	0.20839	0.999963	700514	619279
PPP1R14D	-0.994371	-1.13619	1.58242	0.208413	0.999963	709079	54866
BST2	-0.473124	5.91459	1.58109	0.208604	0.999963	719092	684
RAPGEF5	-0.485944	6.47582	1.58071	0.208658	0.999963	711698	9771
SMAP1	0.403834	5.70349	1.57877	0.208938	0.999963	717061	60682
CDC25C	0.805297	0.359108	1.57647	0.209269	0.999963	714115	995
NTN4	-0.476361	4.86261	1.57638	0.209284	0.999963	712628	59277
FANCM	-0.472777	3.76706	1.57606	0.209329	0.999963	702513	57697
PPP4R2	-0.386845	5.07642	1.57454	0.209549	0.999963	693479	151987
RLTPR	-0.690932	2.88083	1.57398	0.20963	0.999963	NA	NA
NNAT	-0.791811	3.78838	1.57299	0.209773	0.999963	700562	4826
TRH	0.904814	2.73273	1.56967	0.210254	0.999963	702455	7200
CCDC86	0.589033	4.73417	1.56964	0.21026	0.999963	695978	79080
KRBA2	0.47038	4.04407	1.56934	0.210302	0.999963	717353	124751
ICAM1	-0.521716	6.98293	1.56729	0.210601	0.999963	712280	3383
CALB1	-0.862541	-0.102893	1.56679	0.210673	0.999963	677721	793
DERL3	-0.852137	1.00228	1.56411	0.211065	0.999963	699316	91319
EGLN3	0.580412	4.25144	1.56409	0.211068	0.999963	717342	112399
EMC10	0.388784	6.62001	1.56368	0.211127	0.999963	719285	284361
KIAA1683	0.889424	-0.33221	1.56275	0.211263	0.999963	NA	NA
ENOX1	-0.499357	3.85766	1.56207	0.211362	0.999963	700475	55068
OSTM1	0.379649	6.35856	1.56204	0.211366	0.999963	701341	28962
ARHGEF33	-0.804106	0.852848	1.56126	0.211481	0.999963	713710	100271715
ARL4A	-0.420837	5.01551	1.56118	0.211493	0.999963	693302	10124
SLC22A17	-0.437365	5.81294	1.56108	0.211507	0.999963	713765	51310
CC2D2B	-0.781472	1.11306	1.56006	0.211657	0.999963	722272	387707
PPA2	0.384842	5.69687	1.56003	0.211661	0.999963	694267	27068
FOSL1	-0.979568	4.39832	1.5597	0.211709	0.999963	106993191	8061
FOXH1	0.870277	-1.06857	1.55963	0.21172	0.999963	714987	8928
CCND1	-0.406328	6.15596	1.55924	0.211777	0.999963	574320	595
PCDHAC2	-0.845004	1.77634	1.55897	0.211816	0.999963	NA	56134
TOB1	-0.460615	4.96715	1.55778	0.211991	0.999963	706873	10140
PHC1	-0.374245	4.89283	1.55692	0.212116	0.999963	722268	1911
RDX	0.397514	7.01039	1.55501	0.212397	0.999963	709018	5962
INHA	-0.918086	0.229524	1.55484	0.212422	0.999963	574379	3623
FEV	0.908051	0.307279	1.55451	0.212471	0.999963	701065	54738
ITFG3	0.424345	6.77945	1.55327	0.212654	0.999963	NA	NA
ITGAX	0.532504	7.89471	1.55278	0.212726	0.999963	100427850	3687
TRNP1	-1.31264	2.44353	1.55269	0.212739	0.999963	715405	388610
PLA2G5	0.947463	-0.745572	1.55193	0.212851	0.999963	704629	5322
PLA2G15	0.393658	5.86428	1.55167	0.212889	0.999963	702619	23659
KEL	-0.905047	0.404186	1.55109	0.212974	0.999963	703492	3792
AVPI1	0.406994	5.2892	1.55081	0.213015	0.999963	707067	60370
ADCY5	0.488505	6.59297	1.55079	0.213019	0.999963	715897	111
NQO2	0.425163	4.68108	1.54775	0.213467	0.999963	707675	4835
CD3D	-0.832995	1.77468	1.54681	0.213607	0.999963	699582	915
TDRD6	-0.649756	4.20565	1.54541	0.213815	0.999963	704453	221400
JPH2	-0.919421	0.476306	1.54527	0.213835	0.999963	694158	57158
VCAN	0.554022	7.33417	1.54524	0.213839	0.999963	712365	1462
FAM214B	0.350122	5.32207	1.5445	0.213949	0.999963	NA	NA
SDK1	0.613924	5.37752	1.54445	0.213957	0.999963	715160	221935
PAM	0.465298	8.57027	1.5439	0.214038	0.999963	707733	5066
MUCL1	-0.95627	0.533411	1.54379	0.214055	0.999963	100423942	118430
LPL	0.640333	12.4222	1.54367	0.214072	0.999963	712887	4023
ZNF736	-0.675588	1.22821	1.54023	0.214583	0.999963	NA	728927
GSTA4	-0.591069	3.98587	1.53987	0.214637	0.999963	709666	2941
C5orf54	-0.705759	3.04678	1.53959	0.214679	0.999963	NA	NA
NNT	0.436007	6.77887	1.53884	0.214791	0.999963	701110	23530
CDCA7L	-0.539659	4.13343	1.53733	0.215016	0.999963	711948	55536
RSAD1	0.44323	4.35106	1.53713	0.215046	0.999963	705626	55316
COL21A1	0.874967	2.60933	1.53668	0.215113	0.999963	712070	81578
TPRG1L	0.383154	7.055	1.5357	0.215259	0.999963	695045	127262
DNAH10	-0.747377	0.810057	1.5349	0.215378	0.999963	710343	196385
FAM53A	0.539192	3.00867	1.53293	0.215673	0.999963	722555	152877
DHH	-0.766421	0.397088	1.53286	0.215683	0.999963	711048	50846
AK3	0.42433	7.76591	1.53197	0.215817	0.999963	694714	50808
SAMD9L	-0.545856	4.82626	1.53171	0.215857	0.999963	701572	219285
CKB	-0.543645	5.04864	1.53049	0.216039	0.999963	711167	1152
SOCS7	-0.357465	5.01316	1.52929	0.216219	0.999963	693737	30837
FOXP4	0.422752	4.38199	1.5286	0.216323	0.999963	693943	116113
SOCS1	-0.743826	1.1846	1.52823	0.216378	0.999963	711180	8651
COL18A1	0.406185	7.17365	1.52744	0.216498	0.999963	721919	80781
LRIG1	0.457785	6.92465	1.52733	0.216514	0.999963	700033	26018
ABLIM2	0.676214	4.48191	1.52722	0.21653	0.999963	722653	84448
WDTC1	0.421276	6.36567	1.52558	0.216777	0.999963	715790	23038
DYNC1I1	-1.03762	0.536788	1.52532	0.216816	0.999963	574351	1780
IL2RB	-0.72364	1.64818	1.52495	0.216871	0.999963	696331	3560
CIB1	0.358738	6.28915	1.52464	0.216918	0.999963	701842	10519
IP6K2	-0.541761	4.80919	1.52463	0.21692	0.999963	709221	51447
VTN	-1.14386	3.15243	1.52307	0.217156	0.999963	708499	7448
LPAR5	-1.10683	2.42015	1.52281	0.217195	0.999963	713283	57121
FADS3	0.641537	8.08104	1.52226	0.217277	0.999963	722337	3995
XPO1	-0.428496	6.82873	1.52135	0.217415	0.999963	718063	7514
EIF4A2	-0.426249	8.75562	1.52089	0.217485	0.999963	707775	1974
FAM214A	0.420886	6.71098	1.52002	0.217617	0.999963	NA	NA
ARC	-1.05162	2.43298	1.51924	0.217735	0.999963	702690	23237
LRP4	-0.471726	4.41069	1.51888	0.21779	0.999963	714038	4038
OTUB2	0.757813	3.70647	1.51853	0.217843	0.999963	706795	78990
RDH16	0.904186	-1.23645	1.51713	0.218054	0.999963	713672	8608
TSHZ3	-0.408205	4.29003	1.51683	0.2181	0.999963	714189	57616
ELL	0.820772	0.605398	1.51679	0.218106	0.999963	720221	8178
FAM173A	0.649553	2.853	1.51576	0.218262	0.999963	NA	NA
STEAP1	0.430635	5.48515	1.51441	0.218468	0.999963	704448	26872
PLAC8L1	0.879181	-1.11742	1.51438	0.218472	0.999963	707480	153770
FSD2	0.744952	0.376247	1.51437	0.218474	0.999963	693575	123722
SLC16A12	-0.684688	2.82603	1.51421	0.218498	0.999963	695916	387700
CLDN23	0.888254	3.1388	1.51362	0.218587	0.999963	699752	137075
NELL1	-1.24603	0.818897	1.51329	0.218637	0.999963	701438	4745
RAB36	-0.678868	1.36217	1.51305	0.218674	0.999963	707008	9609
AMACR	-0.59435	3.79818	1.51265	0.218735	0.999963	698365	23600
CHRDL2	1.3561	0.765765	1.51196	0.21884	0.999963	693657	25884
HSH2D	-0.695423	1.80858	1.51094	0.218995	0.999963	719440	84941
TMPRSS13	-0.947849	-0.890282	1.51005	0.219132	0.999963	698586	84000
CLEC1B	1.04124	0.0373536	1.50999	0.21914	0.999963	717404	51266
GGH	0.491167	5.45704	1.5098	0.219169	0.999963	700747	8836
RTKN	-0.611349	3.538	1.50966	0.21919	0.999963	708722	6242
PKDREJ	0.8302	-0.0372943	1.50851	0.219366	0.999963	714030	10343
GPR161	-0.59252	3.79203	1.50766	0.219496	0.999963	698934	23432
PNPLA7	0.411625	6.09763	1.50684	0.219622	0.999963	721508	375775
RAB6B	-0.629388	4.82612	1.50666	0.21965	0.999963	717431	51560
VWA3B	-0.808772	0.329522	1.50571	0.219795	0.999963	707760	200403
GCNT1	-0.793464	3.38531	1.50501	0.219902	0.999963	704639	2650
PRUNE2	0.567963	5.87936	1.50484	0.219928	0.999963	707402	158471
DPEP2	-0.656117	2.22805	1.5042	0.220027	0.999963	701570	64174
CTSA	0.446757	7.97436	1.50408	0.220045	0.999963	708592	5476
ZSCAN12	-0.680109	1.72159	1.50308	0.220198	0.999963	100424938	9753
DHRS3	-0.412627	6.8279	1.5029	0.220226	0.999963	715548	9249
PDK1	0.42689	4.67238	1.50233	0.220313	0.999963	697772	5163
MMP16	-0.56436	2.69741	1.50075	0.220556	0.999963	695120	4325
LRRC48	-0.682081	0.87668	1.50055	0.220587	0.999963	NA	NA
SLC25A29	0.44843	3.91887	1.49978	0.220705	0.999963	717444	123096
PCMTD2	-0.408136	4.52672	1.49964	0.220726	0.999963	677708	55251
COL16A1	0.441389	7.31727	1.49733	0.221082	0.999963	706149	1307
PGBD5	0.730671	0.221891	1.49652	0.221207	0.999963	719275	79605
GUCY1A2	0.402894	5.86611	1.49578	0.221322	0.999963	706615	2977
GPR114	-0.801398	1.08224	1.49566	0.22134	0.999963	NA	NA
CSAD	0.410122	6.63206	1.49526	0.221402	0.999963	701290	51380
SPATA13	-0.397533	5.53998	1.49445	0.221527	0.999963	721468	221178
ATP9A	0.408638	5.83811	1.49398	0.2216	0.999963	710250	10079
COL23A1	0.973613	-0.0771467	1.49374	0.221637	0.999963	709456	91522
SERPINB10	-0.798636	-0.077522	1.49357	0.221664	0.999963	100430164	5273
SLC38A11	0.643955	2.5657	1.49356	0.221665	0.999963	703062	151258
ANKS1A	0.454473	6.28997	1.49317	0.221725	0.999963	677717	23294
MAN2B1	0.441931	7.16467	1.49314	0.22173	0.999963	716173	4125
PM20D2	-0.442552	3.90976	1.49259	0.221815	0.999963	700609	135293
NPM1	-0.533081	8.94863	1.49085	0.222085	0.999963	706883	4869
VKORC1L1	0.366939	5.1284	1.48766	0.222579	0.999963	697591	154807
ALG14	0.484265	3.87765	1.48757	0.222593	0.999963	709630	199857
SERTAD4	-1.07966	1.14193	1.48724	0.222645	0.999963	712616	56256
IL10	-0.848707	2.85099	1.48476	0.223031	0.999963	694931	3586
PPAT	-0.647089	2.46076	1.48469	0.223042	0.999963	694868	5471
TRAPPC9	0.381962	4.94409	1.48467	0.223045	0.999963	711466	83696
C19orf24	0.375689	5.32762	1.48143	0.223551	0.999963	NA	NA
ZBTB38	-0.384704	5.54608	1.48028	0.223731	0.999963	715184	253461
MAN2A1	0.540605	5.99514	1.48012	0.223756	0.999963	705480	4124
ZNF597	-0.692717	0.30048	1.47905	0.223923	0.999963	703089	146434
SYNE2	0.490325	7.19445	1.4779	0.224104	0.999963	706759	23224
SCN1A	-1.09398	-0.892962	1.47707	0.224234	0.999963	704086	6323
RNF212	0.645214	2.48146	1.47704	0.224239	0.999963	100424020	285498
TCTN2	-0.488848	3.83789	1.47633	0.224349	0.999963	721415	79867
RPAP3	-0.401198	4.72708	1.47589	0.224419	0.999963	703749	79657
MLIP	0.951249	-0.716102	1.47538	0.224499	0.999963	711021	90523
ABHD12B	0.696987	2.06773	1.47399	0.224718	0.999963	706758	145447
UBALD1	0.505055	4.2269	1.47392	0.224728	0.999963	705814	124402
MAN2B2	0.375667	5.77841	1.47339	0.224811	0.999963	710870	23324
TPD52L2	0.419468	8.19229	1.47326	0.224833	0.999963	719415	7165
CDH19	-0.635358	2.59062	1.47253	0.224947	0.999963	702726	28513
RHAG	-1.00655	-1.07533	1.47102	0.225185	0.999963	574120	6005
SAMHD1	-0.45397	6.63643	1.46942	0.225437	0.999963	709060	25939
TRIM2	-0.430745	5.2497	1.46941	0.22544	0.999963	100430285	23321
SH3BGRL2	0.580699	5.42144	1.4693	0.225456	0.999963	718326	83699
SYCE3	0.697916	1.31759	1.46847	0.225588	0.999963	720691	644186
XKR8	-0.65796	2.53733	1.46809	0.225648	0.999963	716692	55113
DPYSL3	-0.579836	7.63735	1.46715	0.225796	0.999963	708425	1809
ERBB2IP	0.482318	6.70373	1.46672	0.225864	0.999963	NA	NA
PVRIG	-0.855976	-0.438964	1.46566	0.226032	0.999963	711659	79037
FOXN3	0.445063	7.34998	1.46525	0.226096	0.999963	694756	1112
NCF1	-0.644572	3.26592	1.46235	0.226557	0.999963	694207	653361
STX3	0.38661	6.3015	1.46132	0.226721	0.999963	698953	6809
ZNF205	0.500126	3.40112	1.46115	0.226748	0.999963	106994928	7755
ANKRD28	0.384424	6.34149	1.45931	0.22704	0.999963	100428048	23243
TTC7A	0.353105	6.65668	1.45908	0.227077	0.999963	715122	57217
SERPINI2	-0.819079	0.291342	1.45856	0.227159	0.999963	699036	5276
EBLN2	-0.653818	2.05867	1.45593	0.227578	0.999963	693420	55096
MAN2A2	0.396531	7.07202	1.45574	0.22761	0.999963	715720	4122
HMOX2	0.346176	5.63311	1.45531	0.227677	0.999963	705461	3163
ZNF611	-0.473692	3.6658	1.45484	0.227754	0.999963	NA	81856
RGS1	-0.625448	5.34181	1.45353	0.227962	0.999963	712754	5996
CHRNA4	-1.1643	0.352072	1.45343	0.227978	0.999963	114670571	1137
BTG4	0.896314	0.614433	1.45218	0.228179	0.999963	709946	54766
MASP1	0.530172	4.13006	1.45146	0.228293	0.999963	708206	5648
PAWR	-0.547051	2.99537	1.45142	0.228301	0.999963	695617	5074
FAM110C	-0.977867	4.54645	1.45104	0.228361	0.999963	705675	642273
FBXO4	0.429229	3.91809	1.45079	0.228401	0.999963	697007	26272
FABP3	0.760931	3.54496	1.45079	0.228401	0.999963	717237	2170
CD3G	-0.751039	0.614767	1.45006	0.228519	0.999963	705270	917
WWC3	0.439143	5.84612	1.44941	0.228622	0.999963	720812	55841
ATG4A	0.393204	4.44339	1.44824	0.228811	0.999963	703367	115201
IL17RE	-0.8249	2.54055	1.44796	0.228856	0.999963	698972	132014
KLK4	0.878015	1.82521	1.44788	0.228868	0.999963	719422	9622
CRTAM	0.87266	-1.15607	1.44734	0.228954	0.999963	707560	56253
NARF	0.402996	4.1109	1.44726	0.228968	0.999963	716259	26502
TSPAN15	0.546577	5.67447	1.44726	0.228969	0.999963	711675	23555
TLR10	-0.886409	-0.480556	1.44638	0.22911	0.999963	697980	81793
ENTPD1	-0.581875	5.71651	1.44632	0.229119	0.999963	NA	953
PPP1R12A	-0.374056	6.55486	1.4456	0.229235	0.999963	695735	4659
SLC39A10	-0.443811	5.44298	1.44405	0.229485	0.999963	696669	57181
GSG1L	-0.916103	-0.476504	1.44357	0.229563	0.999963	704237	146395
TMEM54	0.451706	4.16416	1.44291	0.229669	0.999963	710342	113452
FAM49B	0.368739	6.54252	1.44168	0.229868	0.999963	NA	NA
BCL7B	0.391212	6.9108	1.44065	0.230034	0.999963	716470	9275
PDE2A	0.495188	6.38926	1.44048	0.230062	0.999963	718479	5138
TET2	-0.366797	4.88012	1.43979	0.230173	0.999963	694137	54790
CENPC1	-0.396761	4.77965	1.43931	0.230252	0.999963	NA	NA
NCS1	-0.436672	4.5735	1.43842	0.230396	0.999963	722507	23413
TCF7	-0.687085	1.72246	1.43713	0.230604	0.999963	710234	6932
GNPTG	0.367322	5.18642	1.43591	0.230803	0.999963	722441	84572
COL6A2	0.480976	10.4877	1.43505	0.230942	0.999963	709493	1292
ENPP3	0.441943	5.70724	1.43381	0.231144	0.999963	710232	5169
RNF128	0.888933	0.118025	1.4337	0.231161	0.999963	700890	79589
PCBP3	0.572101	3.30293	1.43298	0.231278	0.999963	709663	54039
RMDN3	0.41058	7.62171	1.43273	0.23132	0.999963	703902	55177
KCNIP1	0.651334	3.90005	1.43204	0.231431	0.999963	706021	30820
GUCA1A	-0.782546	0.343863	1.43191	0.231452	0.999963	695552	2978
MSRB2	0.522466	3.90235	1.43022	0.231728	0.999963	711305	22921
STX18	0.364182	4.81427	1.42811	0.232073	0.999963	712216	53407
ZNF260	-0.449766	4.00799	1.42669	0.232305	0.999963	106994751	339324
IQCD	0.660295	1.22566	1.42658	0.232324	0.999963	712904	115811
PPP2R5B	0.357586	6.38312	1.42556	0.232491	0.999963	722026	5526
WDR5B	-0.68791	1.33347	1.42337	0.23285	0.999963	714703	54554
GRB14	0.656884	2.27395	1.42258	0.232979	0.999963	707075	2888
SELM	0.388517	6.23016	1.42095	0.233247	0.999963	NA	NA
RNF144A	0.380353	5.45359	1.42061	0.233304	0.999963	722223	9781
HERC6	-0.437521	3.78094	1.42015	0.233379	0.999963	705525	55008
SBSN	1.0974	0.574843	1.41864	0.233627	0.999963	718724	374897
KAZALD1	-0.670239	3.05303	1.41747	0.233821	0.999963	711518	81621
AKIRIN2	0.397235	5.77859	1.41646	0.233986	0.999963	700914	55122
TNFSF13	-0.694916	2.31257	1.41619	0.234032	0.999963	100551507	8741
FGD3	-0.484408	3.99861	1.41588	0.234083	0.999963	706720	89846
GAA	0.376504	6.33273	1.41554	0.23414	0.999963	712054	2548
FUT1	-0.602537	3.39243	1.41385	0.234418	0.999963	718252	2523
PHOSPHO1	-0.820076	-0.223508	1.4121	0.234708	0.999963	698959	162466
TCTA	0.466208	5.25225	1.41058	0.23496	0.999963	706633	6988
HEYL	-0.496751	5.54506	1.41018	0.235027	0.999963	716117	26508
VGLL3	0.629936	7.50278	1.40988	0.235077	0.999963	719328	389136
CCDC178	-0.78472	-1.03773	1.40935	0.235165	0.999963	707566	374864
USMG5	0.345009	5.8043	1.40909	0.235207	0.999963	NA	NA
HSPB8	0.460482	7.45925	1.40892	0.235235	0.999963	574341	26353
FAM5B	-0.927905	0.660221	1.40884	0.235249	0.999963	NA	NA
ALDH1L2	0.456525	5.56104	1.40884	0.23525	0.999963	701242	160428
DAPK3	0.42831	6.1386	1.40731	0.235503	0.999963	714221	1613
CLDN15	-0.54765	4.63954	1.40599	0.235723	0.999963	719637	24146
TANGO2	0.350761	5.08174	1.40588	0.235742	0.999963	719416	128989
FAH	0.441542	6.39027	1.40435	0.235997	0.999963	712716	2184
CCDC40	0.528815	2.70927	1.40404	0.236049	0.999963	717836	55036
TBC1D9B	0.408025	8.53526	1.4032	0.236189	0.999963	715258	23061
SLC15A3	0.360302	6.55689	1.4018	0.236422	0.999963	696060	51296
SH3D19	0.472486	8.11264	1.39934	0.236834	0.999963	694606	152503
C20orf194	0.397093	6.42607	1.3984	0.236992	0.999963	NA	NA
ABI2	-0.368298	5.46376	1.39732	0.237172	0.999963	704956	10152
CASP7	0.429462	5.2036	1.39565	0.237453	0.999963	697633	840
HEXIM2	0.481897	3.54619	1.39564	0.237455	0.999963	716047	124790
PIM1	0.591379	7.3301	1.39489	0.237581	0.999963	114677751	5292
KCNMB1	-0.709391	3.10295	1.39307	0.237887	0.999963	700624	3779
GNMT	-0.707786	1.2364	1.39273	0.237945	0.999963	697722	27232
TULP2	-0.795682	-0.082819	1.39242	0.237997	0.999963	718915	7288
LRRC7	0.942416	-0.103523	1.39046	0.238327	0.999963	702347	57554
ADRA1A	-0.673592	2.15753	1.38976	0.238446	0.999963	712509	148
AMOT	-0.491214	5.09857	1.38949	0.238492	0.999963	707701	154796
CCDC23	0.458193	4.13832	1.38877	0.238612	0.999963	NA	NA
COL24A1	0.813621	0.427378	1.38769	0.238795	0.999963	711713	255631
CEBPG	0.382819	6.06898	1.38733	0.238856	0.999963	704322	1054
AHSP	-0.895141	-0.518326	1.38669	0.238965	0.999963	714392	51327
RBPMS2	0.47839	5.72039	1.38531	0.239198	0.999963	712536	348093
ATP5D	0.353281	6.54759	1.38478	0.239289	0.999963	NA	NA
AACS	0.373499	5.73919	1.38368	0.239476	0.999963	707015	65985
C15orf38-AP3S2	0.685743	2.34835	1.38141	0.239862	0.999963	NA	NA
TCEAL4	-0.358421	6.8347	1.38089	0.239949	0.999963	696453	79921
ADORA3	-0.834225	2.27943	1.37716	0.240585	0.999963	704295	140
TMEM120B	-0.382368	4.60893	1.37646	0.240705	0.999963	703136	144404
LPAR6	-0.428483	5.18983	1.37628	0.240736	0.999963	705081	10161
SCARA5	-0.55055	8.44513	1.37612	0.240763	0.999963	713377	286133
PAK6	-0.952319	-0.412572	1.37519	0.240922	0.999963	701589	56924
PITPNM3	-0.62953	2.81785	1.37421	0.241089	0.999963	721726	83394
ZNF264	-0.620016	1.91157	1.37383	0.241154	0.999963	106994890	9422
QSOX1	0.371177	7.1987	1.37307	0.241285	0.999963	718589	5768
ATP6V0A1	0.390588	7.34205	1.37201	0.241467	0.999963	677865	535
CDH6	0.624918	3.51594	1.37196	0.241475	0.999963	695557	1004
TNFSF15	-0.901772	1.16239	1.37113	0.241618	0.999963	703189	9966
CCDC17	0.543937	3.49811	1.37105	0.241632	0.999963	706591	149483
EFCC1	-0.553714	3.49052	1.37093	0.241653	0.999963	706444	79825
DNAJC18	-0.397833	4.48278	1.37084	0.241668	0.999963	693952	202052
ZNF331	-0.466982	3.96157	1.37049	0.241728	0.999963	720460	55422
ARHGAP33	-0.474512	3.36684	1.36974	0.241856	0.999963	710938	115703
CDH8	0.845381	-0.22509	1.36952	0.241894	0.999963	708408	1006
ALDH6A1	-0.426769	4.36977	1.36888	0.242005	0.999963	698755	4329
CCDC173	-0.682473	1.14386	1.36783	0.242185	0.999963	NA	NA
ZNF630	-0.726774	0.645653	1.36742	0.242256	0.999963	708541	57232
POC1A	0.645468	1.74362	1.36694	0.242338	0.999963	698157	25886
SESTD1	0.398234	5.43879	1.36659	0.242399	0.999963	703755	91404
C1orf198	0.422359	6.03254	1.36597	0.242505	0.999963	NA	84886
CLEC11A	-0.569011	3.3879	1.36596	0.242508	0.999963	719381	6320
AP1G2	-0.359157	5.43401	1.36572	0.242549	0.999963	714237	8906
HENMT1	0.705655	0.6361	1.36545	0.242596	0.999963	698896	113802
U2AF1L4	0.478656	3.35093	1.36536	0.242611	0.999963	718865	199746
ARHGAP42	0.390447	4.50852	1.36478	0.242711	0.999963	703141	143872
ABCC9	-0.374981	5.40031	1.3643	0.242794	0.999963	654489	10060
KLF12	-0.47582	3.71897	1.36429	0.242795	0.999963	694575	11278
EAF2	-0.648165	0.954958	1.364	0.242845	0.999963	714223	55840
CRTAC1	-1.19996	6.52316	1.36331	0.242965	0.999963	707486	55118
TNFRSF21	0.407755	7.24159	1.3626	0.243088	0.999963	705101	27242
SAMD11	-0.798543	0.764068	1.36224	0.243149	0.999963	100430343	148398
N4BP2L1	-0.380675	5.37722	1.36167	0.243248	0.999963	721986	90634
ANO9	-0.986168	0.408556	1.36151	0.243275	0.999963	NA	338440
C1R	-0.512146	9.14032	1.35962	0.243603	0.999963	722133	715
[truncated: 12,513 more rows]

## Sheet: gseKEGG_SAT-C_VAT-C
KEGG pathway list. Depot comparison: SAT-C / VAT-C. Related to Figure 1.
ID	Description	setSize	enrichmentScore	NES	pvalue	p.adjust	qvalue	rank	leading_edge	core_enrichment
hsa04142	Lysosome	123	0.552561	2.0316	1.41528e-07	4.8827e-05	4.26073e-05	3064	tags=50%, list=23%, signal=39%	10053/6272/1777/8218/1509/1522/4669/8722/8763/27074/2799/245972/6448/411/2760/5476/4125/3988/1508/20/2588/22901/5660/23659/535/5641/3916/2548/285362/2990/84572/6609/9516/1513/9114/410/1512/968/3425/23457/51172/3074/967/2720/3482/8907/10947/1203/3073/10312/10577/9583/8905/54/2519/57192/537/1497/427/3373/8372
hsa00190	Oxidative phosphorylation	96	0.587026	2.09557	4.24067e-07	7.31516e-05	6.38333e-05	3815	tags=64%, list=28%, signal=46%	170712/1339/10975/1350/245972/525/4713/535/126328/27068/374291/1351/9377/1346/4728/64077/27089/9114/4701/9296/4700/4707/4697/56901/4710/523/4705/1340/51079/155066/4696/29796/4716/4723/1337/1327/10312/1347/4708/4715/6389/537/4712/54539/4718/4726/7381/529/84701/7384/4695/7388/4725/1329/1352/4704/1349/4717/6390/4714/51382
hsa04390	Hippo signaling pathway	138	-0.523323	-1.78072	1.44108e-05	0.00165724	0.00144614	1762	tags=27%, list=13%, signal=24%	5584/595/392255/7976/84552/7043/7483/3397/2246/154796/84962/2736/1742/23286/6932/1741/6591/10297/652/8324/1496/655/8313/85409/5522/85407/999/8326/7482/7474/84612/286204/51176/7480/166824/54361/80326
hsa04975	Fat digestion and absorption	21	0.796554	2.10449	2.66751e-05	0.00192426	0.00167914	835	tags=43%, list=6%, signal=40%	5320/5407/5322/10555/949/64600/8694/948/84649
hsa05168	Herpes simplex virus 1 infection	414	-0.409797	-1.55691	2.78878e-05	0.00192426	0.00167914	4480	tags=47%, list=33%, signal=33%	57786/9831/388558/284309/29915/7188/6431/6427/54205/163051/126068/147686/10000/148268/7643/51385/201514/7766/125919/347344/345462/10520/7673/388569/7738/7695/339559/4792/7097/169841/6892/84527/136051/25799/55900/162962/7187/282890/7551/339500/7699/90338/84503/22869/7988/4615/842/58492/79898/100289678/92595/6732/84874/51276/58500/152687/65251/90594/57541/147929/6426/126017/6432/57209/162239/80110/…
hsa05340	Primary immunodeficiency	31	-0.691058	-1.85649	0.000188233	0.0108234	0.00944469	2496	tags=65%, list=19%, signal=53%	6891/925/6890/7374/3561/5788/5896/29760/695/3718/7535/326/958/915/916/3575/3932/29851/930/973
hsa00533	Glycosaminoglycan biosynthesis - keratan sulfate	14	-0.809624	-1.86248	0.00028509	0.0120356	0.0105025	997	tags=29%, list=7%, signal=26%	8702/4166/93010/10164
hsa04550	Signaling pathways regulating pluripotency of stem cells	115	-0.5085	-1.68897	0.000313973	0.0120356	0.0105025	2512	tags=32%, list=19%, signal=26%	7484/8325/6300/7473/56916/5080/8321/6498/5295/5460/7976/92/3718/7483/3397/3231/3399/3400/5293/6932/10297/3479/652/3976/8324/2261/8313/3211/1852/4211/8326/7482/7474/7480/54361/80326/3670
hsa04060	Cytokine-cytokine receptor interaction	200	-0.446865	-1.58934	0.000250008	0.0120356	0.0105025	1746	tags=30%, list=13%, signal=26%	8809/8718/392255/944/92/3574/7043/1441/1234/6387/1270/3567/3601/729230/5618/6367/84957/10220/943/4804/1524/958/8741/90865/9173/3560/7850/6372/356/1236/1896/4803/132014/3586/939/7852/652/9966/3976/8740/3623/5197/1235/3575/2920/655/6347/6366/6357/6363/4982/1443/10663/651/6352/6354/8600/6356/643
hsa04932	Non-alcoholic fatty liver disease	143	0.43153	1.61696	0.000546828	0.0188656	0.0164624	3748	tags=50%, list=28%, signal=36%	170712/3953/3952/1339/1050/51085/10975/1350/1571/79602/4713/840/8660/126328/374291/8503/1351/9377/1346/4728/9370/3643/27089/4701/6256/4700/4707/4697/4217/56901/4710/5600/5571/5468/22877/4705/1340/51079/7124/4696/29796/4716/4723/1337/1327/3570/1347/4708/4715/6389/4712/54539/4718/4726/7381/84701/7384/4695/7388/4725/5564/1329/836/468/9451/5565/4704/1349/4717/5599/6390
hsa04514	Cell adhesion molecules	105	-0.500103	-1.64242	0.000713645	0.0223825	0.0195313	1590	tags=35%, list=12%, signal=31%	923/50848/84628/1001/57689/5010/3383/3676/58494/24146/4684/947/958/914/933/84631/942/201633/1493/9379/100506658/940/54413/3695/64101/23114/941/3696/5789/999/29851/257194/9076/9378/26050/22854/6900
hsa00592	alpha-Linolenic acid metabolism	14	0.779934	1.93683	0.00136471	0.0392355	0.0342376	1390	tags=36%, list=10%, signal=32%	5320/5322/64600/9415/30
hsa05322	Systemic lupus erythematosus	29	-0.65938	-1.76028	0.00357563	0.0587424	0.0512596	1549	tags=48%, list=12%, signal=43%	714/2212/716/715/958/942/730/718/3586/729/720/940/735/941
hsa00601	Glycosphingolipid biosynthesis - lacto and neolacto series	19	-0.713136	-1.72995	0.00287539	0.0587424	0.0512596	1173	tags=26%, list=9%, signal=24%	2529/2523/8702/6489/8707
hsa05332	Graft-versus-host disease	13	-0.760552	-1.7281	0.00296361	0.0587424	0.0512596	2339	tags=77%, list=17%, signal=64%	355/3569/3002/5551/3821/356/942/3824/940/941
hsa05310	Asthma	10	-0.824456	-1.72154	0.00316019	0.0587424	0.0512596	1359	tags=60%, list=10%, signal=54%	3567/958/6037/3586/2206/6356
hsa00512	Mucin type O-glycan biosynthesis	24	-0.649797	-1.66776	0.00354532	0.0587424	0.0512596	1729	tags=33%, list=13%, signal=29%	8693/442117/55808/256435/2650/2591/51301/11226
hsa04610	Complement and coagulation cascades	64	-0.528786	-1.62423	0.00279667	0.0587424	0.0512596	1363	tags=44%, list=10%, signal=40%	2149/710/629/1191/714/716/462/715/1378/2161/3075/5104/5270/730/718/729/3426/720/2151/735/623/2155/2162/7448/5055/722/2152/725
hsa04061	Viral protein interaction with cytokine and cytokine receptor	72	-0.515946	-1.61583	0.00336926	0.0587424	0.0512596	1432	tags=31%, list=11%, signal=27%	1234/6387/729230/6367/1524/3560/6372/1236/3586/7852/8740/5197/1235/2920/6347/6366/6357/6363/6352/6354/6356/643
hsa04640	Hematopoietic cell lineage	66	-0.51829	-1.60112	0.00305475	0.0587424	0.0512596	1649	tags=33%, list=12%, signal=29%	3675/3574/1441/3567/1378/3676/2322/921/4254/947/914/933/7850/917/924/915/916/945/3575/2993/930/931
hsa00230	Purine metabolism	103	0.434967	1.55742	0.00331811	0.0587424	0.0512596	1373	tags=22%, list=10%, signal=20%	9615/956/4907/50940/107/954/108/114/132/55811/205/318/26289/5138/111/5236/2272/5169/50808/4881/2977/272/100
hsa00062	Fatty acid elongation	21	0.671072	1.77297	0.00402168	0.0602023	0.0525335	3185	tags=67%, list=24%, signal=51%	6785/79071/122970/60481/9524/51102/3033/83401/3030/3032/10449/79993/641371/117145
hsa04672	Intestinal immune network for IgA production	25	-0.659301	-1.70134	0.00400144	0.0602023	0.0525335	1426	tags=52%, list=11%, signal=47%	6387/3567/3601/3676/958/8741/942/3586/7852/940/3695/941/29851
hsa05224	Breast cancer	123	-0.456615	-1.53327	0.00442249	0.0602023	0.0525335	1470	tags=20%, list=11%, signal=18%	23493/7483/2246/26508/8817/28514/5293/2353/6932/10297/3479/8324/8313/2255/8326/7482/8823/7474/2254/51176/7480/54361/80326/8600
hsa04062	Chemokine signaling pathway	162	-0.4201	-1.45824	0.0045282	0.0602023	0.0525335	1592	tags=20%, list=12%, signal=18%	3718/5294/1234/10681/6387/729230/115/6367/146850/2785/5332/23236/653361/5293/1524/6372/1236/7852/2185/5197/1235/3702/2920/2788/6347/6366/6357/6363/10663/6352/6354/6356/643
hsa05014	Amyotrophic lateral sclerosis	292	0.320716	1.33466	0.00453699	0.0602023	0.0525335	3916	tags=42%, list=29%, signal=30%	10718/170712/347733/7280/55062/2906/51807/1339/25981/10975/1350/9542/55255/10280/6506/4713/65018/5608/643246/81631/10382/596/4843/126328/8408/374291/10133/8021/2882/400916/1351/84557/9377/1346/4728/1770/27089/4701/81027/5692/7133/9776/4700/4707/4697/4217/10381/56901/4710/5600/8878/4705/1340/2876/51079/3799/7124/4696/23130/23064/9821/29796/4716/4723/1337/1327/5533/10121/1347/147700/6396/11258/4708…
hsa04660	T cell receptor signaling pathway	111	-0.455817	-1.51234	0.0047961	0.0612835	0.053477	2964	tags=32%, list=22%, signal=25%	10892/1019/5595/7409/3937/5529/925/6300/4794/27040/5788/5295/5519/5777/8915/3567/7535/919/5293/9402/2353/5602/10125/917/1493/915/3586/916/56924/940/3702/84433/5588/5522/3932/29851
hsa05330	Allograft rejection	11	-0.79269	-1.70485	0.00615127	0.0697174	0.0608365	2339	tags=91%, list=17%, signal=75%	355/3002/3567/5551/958/356/942/3586/940/941
hsa05217	Basal cell carcinoma	52	-0.536992	-1.60569	0.00578832	0.0697174	0.0608365	888	tags=31%, list=7%, signal=29%	7976/7483/2736/6932/2737/10297/652/8324/8313/8326/7482/7474/51176/7480/54361/80326
hsa01232	Nucleotide metabolism	67	0.473859	1.59887	0.00619224	0.0697174	0.0608365	1373	tags=19%, list=10%, signal=18%	9615/956/1890/4907/954/132/205/7378/26289/5169/50808/272/100
hsa04064	NF-kappa B signaling pathway	91	-0.466155	-1.4963	0.00626446	0.0697174	0.0608365	3014	tags=33%, list=22%, signal=26%	29775/10892/7128/6850/1457/7185/10673/472/597/27040/148022/128178/5579/29760/695/8915/6387/7535/3383/958/1896/8740/2920/84433/5588/3932/6366/6357/6363/8600
hsa05150	Staphylococcus aureus infection	36	-0.582996	-1.61981	0.0068337	0.0736758	0.0642907	1988	tags=42%, list=15%, signal=36%	3859/629/2359/714/2212/716/715/3383/3075/718/3586/3426/720/3880/3875
hsa05202	Transcriptional misregulation in cancer	148	0.371124	1.40851	0.00718303	0.0750954	0.0655294	1792	tags=22%, list=13%, signal=19%	3206/6495/3207/3205/4314/8842/3486/1647/54738/10912/1050/4193/4318/4616/7102/1053/1031/4353/85414/26471/6692/2120/860/7704/4066/7048/1991/2078/604/861/2138/7030
hsa04310	Wnt signaling pathway	147	-0.415034	-1.41711	0.00773431	0.0784805	0.0684833	1760	tags=21%, list=13%, signal=19%	22943/595/7976/64321/7483/5578/57216/5332/23236/164284/6932/5602/54894/4920/10297/8324/8061/8313/85409/85407/8326/25805/7482/284654/7474/51176/59352/7480/54361/80326/11197
hsa05143	African trypanosomiasis	25	-0.633854	-1.63567	0.00956868	0.0892215	0.0778561	2339	tags=56%, list=17%, signal=46%	355/3569/2150/3606/5579/5578/3383/3620/5332/23236/169355/356/3586/3043
hsa05012	Parkinson disease	218	0.334052	1.34192	0.00942273	0.0892215	0.0778561	3916	tags=46%, list=29%, signal=33%	170712/347733/7280/7345/51807/1339/23516/2770/810/4137/816/10975/1350/4128/111/7316/4713/65018/10382/126328/801/374291/1351/9377/1346/4728/27089/4701/81027/7922/5692/4700/6571/4707/4697/4217/10381/7295/56901/4710/9627/4705/1340/51079/3799/4696/91252/29796/4716/4723/1337/1327/293/1347/147700/4708/4715/6389/4712/7317/54539/817/4718/4726/7381/283375/51465/29985/84701/7416/317/291/5710/7384/4695/7388…
hsa04151	PI3K-Akt signaling pathway	294	-0.358875	-1.3256	0.00948874	0.0892215	0.0778561	2256	tags=24%, list=17%, signal=21%	7148/3082/3918/2057/23239/2149/2066/3569/1946/894/3561/5295/5519/595/3912/3680/3675/10161/3574/3718/5156/1441/5294/627/4908/10681/2246/5578/3676/6446/2322/22801/5618/1297/146850/2785/8817/1285/90993/5293/4804/4254/3791/3560/9048/356/4803/3479/2065/3575/3695/9170/2788/2261/5522/57121/3696/5649/1287/2255/7448/1288/1298/8823/2254/3164/2668/1443/5105/131873/256076/930
hsa04820	Cytoskeleton in muscle cells	196	0.346686	1.36505	0.0105266	0.0955707	0.0833965	1341	tags=28%, list=10%, signal=26%	1311/70/7135/4607/8515/287/4636/3679/2006/4000/22795/84675/4811/7057/1290/255631/2273/3693/2318/84676/7058/2274/50509/6640/5318/1277/1282/2199/1281/171024/9499/3908/1284/1756/23500/7414/3655/1462/6645/79784/3339/7060/1289/79188/23224/1292/8735/9172/4634/7431/1278/442721/23002/272/3688
hsa05226	Gastric cancer	121	-0.431542	-1.44945	0.0112932	0.0999011	0.0871753	2568	tags=28%, list=19%, signal=23%	4292/1017/7484/8325/7473/3082/8321/2549/1870/5295/595/7976/7043/7483/2246/8817/5293/6932/10297/5915/8324/1496/8313/2255/999/8326/7482/8823/7474/2254/51176/7480/54361/80326
hsa05415	Diabetic cardiomyopathy	167	0.351058	1.36062	0.0129145	0.111387	0.0971983	3698	tags=47%, list=27%, signal=35%	170712/4313/487/1339/4318/1277/7042/816/1509/1281/10975/948/1350/5166/25874/6517/4713/1278/9882/51660/5164/126328/374291/7048/8503/1351/9377/1346/4728/3643/27089/4701/4700/4707/185/4697/56901/4710/5600/4705/1375/1340/51079/4696/4088/29796/4716/4723/1337/1327/2539/9945/293/1347/4708/4715/6389/4712/54539/817/4718/4726/7381/2997/84701/7416/291/5160/7384/4695/7388/4725/1329/4688/4704/1349/2673/4717/5…
hsa04964	Proximal tubule bicarbonate reclamation	18	-0.674661	-1.62258	0.0139424	0.114527	0.0999382	1337	tags=33%, list=10%, signal=30%	10991/760/481/477/8671/5105
hsa04714	Thermogenesis	187	0.341167	1.32521	0.0137364	0.114527	0.0999382	4045	tags=46%, list=30%, signal=33%	170712/107/3991/1339/108/114/55811/5346/57104/10975/1350/111/4713/123096/4881/126328/84987/374291/1351/3265/9377/1346/4728/11343/84335/112/27089/4701/4700/4707/2181/4697/4217/56901/4710/5600/90639/5571/5468/4705/1375/1340/51079/4696/29796/4716/4723/1337/1327/6654/1347/4708/4715/6389/2260/4712/7249/54539/4718/4726/7381/84701/493753/7384/4695/7388/4725/5564/1329/91942/1352/5565/4704/1349/4717/6390/…
hsa00100	Steroid biosynthesis	19	0.633594	1.65662	0.0157461	0.126335	0.110242	1347	tags=32%, list=10%, signal=28%	1591/1718/50814/3988/10682/7108
hsa04658	Th1 and Th2 cell differentiation	68	-0.466888	-1.45009	0.0164913	0.129307	0.112835	2341	tags=29%, list=17%, signal=24%	6300/4794/27040/6772/3561/2625/3718/3567/7535/28514/919/2353/5602/3560/917/915/4094/916/5588/3932
hsa04145	Phagosome	111	0.38342	1.38782	0.0168811	0.129422	0.112936	1937	tags=23%, list=14%, signal=20%	1311/347733/7280/6441/7057/51807/3693/949/7058/83547/948/245972/7060/4353/525/22925/9902/10382/3688/535/3916/53407/3685/9114/81027/9296
hsa04979	Cholesterol metabolism	39	0.546233	1.67408	0.0175722	0.129429	0.112941	1781	tags=44%, list=13%, signal=38%	6272/3949/949/348/4023/4043/948/706/26119/341/3988/51129/4035/1581/5360/1593/4036
hsa04662	B cell receptor signaling pathway	75	-0.470328	-1.47829	0.0176323	0.129429	0.112941	2005	tags=29%, list=15%, signal=25%	10892/5595/6850/7409/10990/4794/5579/5295/8519/29760/695/5777/8915/25780/5293/2353/933/27071/84433/974/930/973
hsa04961	Endocrine and other factor-regulated calcium reabsorption	41	-0.53254	-1.50919	0.0183907	0.132183	0.115345	1390	tags=32%, list=10%, signal=29%	7421/5579/5578/115/5332/23236/491/6546/793/481/6543/477/9365
hsa01040	Biosynthesis of unsaturated fatty acids	22	0.609099	1.63758	0.027977	0.196981	0.171889	1390	tags=36%, list=10%, signal=33%	6785/79071/122970/60481/9415/9524/570/30
hsa00500	Starch and sucrose metabolism	26	0.564776	1.57771	0.036077	0.248931	0.217221	2196	tags=50%, list=16%, signal=42%	5836/8972/2632/11181/5236/5169/8908/279/2548/5834/3099/3098/7360
hsa04913	Ovarian steroidogenesis	36	0.501519	1.51955	0.0416545	0.258492	0.225564	1952	tags=36%, list=15%, signal=31%	107/3973/122970/108/3949/949/114/8644/111/1588/3643/112/1586
hsa00140	Steroid hormone biosynthesis	27	0.529159	1.49696	0.0417174	0.258492	0.225564	1444	tags=33%, list=11%, signal=30%	3290/6716/1645/412/8644/1571/79154/1588/1581
hsa00590	Arachidonic acid metabolism	38	0.489673	1.48678	0.040296	0.258492	0.225564	1105	tags=29%, list=8%, signal=27%	5320/22949/9536/874/5322/2879/64600/8644/4051/1571/5730
hsa00620	Pyruvate metabolism	40	0.472324	1.46078	0.040346	0.258492	0.225564	2435	tags=48%, list=18%, signal=39%	125/124/4199/219/131/1737/5091/31/55902/32/3029/98/3939/9380/128/3945/223/197257/4191
hsa04911	Insulin secretion	63	-0.45812	-1.40614	0.0409357	0.258492	0.225564	2037	tags=30%, list=15%, signal=26%	778/3710/5579/6833/27345/5578/115/5332/23236/10242/90993/3779/3781/5864/481/116/6262/477/3778
hsa05164	Influenza A	125	-0.405473	-1.36122	0.041958	0.258492	0.225564	2908	tags=31%, list=22%, signal=25%	1019/5595/8106/5610/10241/5371/6041/9021/355/10379/148022/6772/114548/3569/4939/3606/5579/5295/91543/4940/29107/7514/7098/4938/3665/7113/5578/4599/3383/841/3841/64135/5293/834/90865/356/83447/6347/6352
hsa04923	Regulation of lipolysis in adipocytes	48	0.450913	1.44535	0.0432248	0.261624	0.228297	1795	tags=38%, list=13%, signal=33%	107/3991/108/2770/114/7253/5346/57104/364/111/2167/4881/8660/63924/8503/3643/11343/112
hsa05142	Chagas disease	91	-0.426192	-1.36803	0.0452617	0.269229	0.234934	2341	tags=26%, list=17%, signal=22%	6300/355/148022/3569/5295/5519/7043/714/841/5332/23236/919/5293/2353/5602/917/356/718/915/3586/916/5522/6347/6352
hsa00561	Glycerolipid metabolism	46	0.467377	1.47727	0.0507251	0.288138	0.251434	2675	tags=46%, list=20%, signal=37%	5407/219/10555/80339/4023/132158/57104/8694/84649/64900/56895/11343/1056/56894/223/441282/23175/80168/57016/8525/2710
hsa00350	Tyrosine metabolism	27	0.521448	1.47515	0.049978	0.288138	0.251434	1275	tags=33%, list=9%, signal=30%	125/124/314/8639/131/1638/4128/2184/7299
hsa03250	Viral life cycle - HIV-1	57	-0.451157	-1.36524	0.0509461	0.288138	0.251434	1636	tags=25%, list=12%, signal=22%	7514/25939/684/1234/636/60489/85363/4599/11168/80237/27350/7852/164668/200316
hsa05162	Measles	114	-0.408445	-1.35486	0.0532959	0.296566	0.258788	2908	tags=32%, list=22%, signal=25%	1019/7128/1457/5610/1017/3303/355/3312/10379/6772/3569/4939/894/3561/5295/4940/595/3718/4938/3665/4599/841/3305/64135/5293/3310/2353/5602/3560/30835/917/356/915/916/940/6504
hsa01200	Carbon metabolism	96	0.369807	1.32014	0.0554437	0.30362	0.264944	3382	tags=41%, list=25%, signal=31%	441531/4199/1737/5091/9104/7086/3417/132158/6888/55902/283871/414328/6470/5226/3099/50/3419/113675/3098/128/8803/5224/230/4191/5214/226/2539/3420/84706/3418/35/3421/6389/48/4967/8802/5160/38/5223
hsa00730	Thiamine metabolism	11	0.661411	1.54681	0.0593824	0.320108	0.279332	2431	tags=45%, list=18%, signal=37%	249/205/26289/158067/27010
hsa05200	Pathways in cancer	454	-0.314379	-1.20225	0.0638792	0.339051	0.295862	2568	tags=24%, list=19%, signal=20%	4292/6775/624/1017/5371/7484/8325/1436/3066/7424/808/355/7473/5366/3082/11040/3918/2057/890/6772/8321/2149/3065/1164/3569/894/57449/3561/3162/5579/1870/5295/595/3912/2952/3675/10161/7976/3574/3718/5156/7043/1441/2938/23493/7483/10681/6387/1612/2246/5578/114112/26508/3567/3601/2736/2322/115/8900/25780/2785/841/8817/2949/2941/1285/4824/5332/23236/28514/183/5293/4254/2353/6932/5602/3560/10125/2737/3…
hsa04726	Serotonergic synapse	69	-0.423589	-1.31664	0.0666667	0.348485	0.304094	1431	tags=26%, list=11%, signal=23%	778/7220/3710/5579/10681/5578/4129/240/2785/5332/23236/774/3781/2788/5742/3356/246/6532
hsa00531	Glycosaminoglycan degradation	17	0.614786	1.55416	0.0680887	0.350606	0.305944	3064	tags=76%, list=23%, signal=59%	60495/4669/2799/6448/411/2588/2990/3425/3074/2720/3073/3373/8372
hsa04350	TGF-beta signaling pathway	95	-0.413088	-1.32813	0.0742857	0.376891	0.328881	1965	tags=22%, list=15%, signal=19%	6498/5519/392255/3077/92/7043/5933/7036/3397/1875/3399/3400/652/64388/655/79875/25805/2331/3547/26585/9241
hsa04934	Cushing syndrome	130	-0.377019	-1.27197	0.0794979	0.39749	0.346856	1188	tags=18%, list=9%, signal=17%	115/1394/5087/5332/23236/183/90993/6932/54554/3777/8912/3776/10297/8324/8313/8326/7482/7474/3164/51176/8913/7480/54361/80326
hsa00910	Nitrogen metabolism	12	-0.655191	-1.44447	0.0812183	0.40029	0.3493	2448	tags=50%, list=18%, signal=41%	761/768/760/765/759/767
hsa05320	Autoimmune thyroid disease	15	-0.606141	-1.41088	0.0834671	0.40558	0.353915	1359	tags=73%, list=10%, signal=66%	355/3002/3567/5551/958/356/942/1493/3586/940/941
hsa04940	Type I diabetes mellitus	14	-0.62443	-1.43646	0.08867	0.410087	0.357848	2339	tags=57%, list=17%, signal=47%	355/3002/5551/356/942/940/941/5799
hsa01212	Fatty acid metabolism	52	0.404232	1.30199	0.0923567	0.410087	0.357848	3079	tags=42%, list=23%, signal=33%	6785/79071/2194/60481/31/9415/9524/30/51102/33/2181/3033/1375/1962/23205/83401/3030/3032/35/10449/79993/34
hsa05220	Chronic myeloid leukemia	75	0.380404	1.29384	0.0927152	0.410087	0.357848	1949	tags=23%, list=14%, signal=19%	1647/1029/10912/399694/4193/4616/7042/7048/8503/3265/25/6776/53358/861/613/5894/1869
hsa05133	Pertussis	67	-0.414048	-1.28222	0.0915698	0.410087	0.357848	3073	tags=34%, list=23%, signal=27%	712/1073/713/5595/3659/808/6300/148022/114548/3569/710/714/716/715/2353/834/5602/6372/718/3586/720/722/725
hsa05412	Arrhythmogenic right ventricular cardiomyopathy	74	-0.408415	-1.28172	0.0889527	0.410087	0.357848	1710	tags=36%, list=13%, signal=32%	8910/778/782/783/784/3680/8082/3675/1837/3676/22801/489/6932/1824/6546/55799/1496/3695/1674/6262/3696/6543/88/89/1829/1832/51176
hsa05225	Hepatocellular carcinoma	147	-0.367861	-1.25604	0.0878661	0.410087	0.357848	2908	tags=29%, list=22%, signal=23%	1019/5595/2948/221357/3480/4233/7484/8325/6595/7473/3082/8321/3162/5579/2549/1870/5295/595/2952/7976/7043/2938/7483/5578/114112/2949/2941/8110/5293/6932/10297/8324/2946/8313/2940/8326/7482/7474/51176/7480/54361/80326
hsa05207	Chemical carcinogenesis - receptor activation	148	-0.363361	-1.24145	0.0915395	0.410087	0.357848	2932	tags=29%, list=22%, signal=23%	154/5595/2948/85315/221357/3326/5465/6195/27330/778/5241/6714/7421/409/5579/5295/595/2952/688/2053/2938/5578/153/115/3841/8817/2949/2941/28514/90993/5293/2353/774/1141/155/2946/2255/1137/55584/2940/8823/2254/8600
hsa00591	Linoleic acid metabolism	13	0.586765	1.44296	0.0995025	0.434536	0.379183	872	tags=31%, list=6%, signal=29%	5320/5322/64600/1571
hsa04978	Mineral absorption	43	-0.464447	-1.33682	0.101173	0.436309	0.38073	2053	tags=35%, list=15%, signal=30%	7421/3162/113235/65010/1181/4496/4499/491/30061/6546/481/6543/477/4494/341208
hsa00790	Folate biosynthesis	19	0.541134	1.41488	0.110256	0.447116	0.390161	2749	tags=47%, list=20%, signal=38%	249/8644/8836/4338/441282/57016/5805/2356/10243
hsa00071	Fatty acid degradation	41	0.426861	1.32404	0.109145	0.447116	0.390161	2804	tags=46%, list=21%, signal=37%	125/124/219/131/30/1632/33/2181/3033/2639/128/223/1375/1962/23205/3030/3032/35/10449
hsa03320	PPAR signaling pathway	62	0.384908	1.2938	0.108359	0.447116	0.390161	2339	tags=45%, list=17%, signal=37%	4312/4199/729359/2170/4023/5346/948/1622/9415/364/10580/2167/7316/51129/30/1581/5360/9370/1593/33/6256/2181/8309/5468/1375/123/1962/23205
hsa04971	Gastric acid secretion	61	0.384273	1.28767	0.111455	0.447116	0.390161	988	tags=20%, list=7%, signal=18%	3274/9992/107/115111/108/2770/114/810/816/91807/3772/111
hsa04080	Neuroactive ligand-receptor interaction	174	-0.346385	-1.20929	0.109141	0.447116	0.390161	2153	tags=34%, list=16%, signal=29%	4987/2149/2150/9294/2898/187/8698/5737/5031/2359/2892/5028/152/3001/10161/6344/1903/2901/57105/165829/552/5746/153/5618/1394/53829/122042/183/5024/148/5739/6915/129521/7434/5729/56413/718/140/2902/1141/1138/155/8862/4889/2151/9170/623/116/1137/55584/3356/2917/64111/27334/53637/10800/1443/130574/4922/6751
hsa04140	Autophagy - animal	154	0.312082	1.18532	0.11029	0.447116	0.390161	4033	tags=42%, list=30%, signal=29%	55062/22808/1509/53349/664/55255/7316/643246/81631/1508/1613/596/64419/8660/115201/3916/8408/6237/10133/8503/3265/84557/84335/23339/11152/5894/9776/10645/58528/8878/79065/64121/10533/23130/9821/10652/26003/7249/26100/81671/10010/64689/65082/23604/57617/10325/51100/118471/54541/9451/8897/5599/11337/8837/23710/5605/572/2475/6199/5516/57521/9342/7405/5170
hsa00750	Vitamin B6 metabolism	6	0.708031	1.43209	0.112832	0.447437	0.390441	3046	tags=50%, list=23%, signal=39%	57026/8566/316
hsa04916	Melanogenesis	83	-0.396512	-1.25886	0.118326	0.463892	0.4048	1622	tags=20%, list=12%, signal=18%	7976/7483/5578/115/5332/23236/90993/4254/6932/8324/8326/7482/7474/51176/7480/54361/80326
hsa04130	SNARE interactions in vesicular transport	32	0.449524	1.33478	0.127027	0.486937	0.424909	4039	tags=47%, list=30%, signal=33%	8676/6809/6804/53407/6811/9482/8773/6845/10652/9554/8674/55850/143187/9342/2054
hsa00980	Metabolism of xenobiotics by cytochrome P450	41	0.416178	1.2909	0.126844	0.486937	0.424909	872	tags=22%, list=6%, signal=21%	3290/125/124/874/131/1645/27294/119391/1571
hsa04974	Protein digestion and absorption	74	-0.394611	-1.2384	0.129125	0.489539	0.42718	1384	tags=31%, list=10%, signal=28%	8645/340267/7373/1297/169044/1359/85301/1285/1295/136227/6546/57642/1506/1296/84570/481/1287/1288/6543/477/1298/131873/256076
hsa05414	Dilated cardiomyopathy	87	0.346118	1.21645	0.135762	0.509106	0.444254	1341	tags=25%, list=10%, signal=23%	70/4607/9254/107/8515/3679/4000/487/3693/108/114/6640/7042/3908/785/1756/3655/6645/111/4634/10369/3688
hsa03040	Spliceosome	122	-0.360515	-1.21044	0.145833	0.540995	0.472081	5164	tags=55%, list=38%, signal=34%	10465/22827/9879/55110/51340/10291/23350/1665/23020/6434/27339/8449/55696/4670/7307/220988/6628/6431/6427/10285/4686/10992/55119/153527/55660/57819/10713/10772/7919/988/57187/22985/3178/8896/10262/4116/2521/3183/6634/5356/84844/3192/10523/9410/6426/9775/9129/6432/11157/6635/51362/23450/10594/6636/6629/9984/10084/11338/84950/3303/84321/27316/3312/9939/10189/3305/3310
hsa04136	Autophagy - other	30	0.44329	1.28669	0.149864	0.550032	0.479967	5114	tags=67%, list=38%, signal=41%	55062/115201/9776/79065/10533/23130/26100/11337/23710/2475/5516/57521/84938/8678/23192/64422/84971/9706/83734/9474
hsa00511	Other glycan degradation	14	0.53783	1.33561	0.152672	0.554395	0.483774	2839	tags=50%, list=21%, signal=39%	64772/4125/23324/3074/2720/3073/2519
hsa04960	Aldosterone-regulated sodium reabsorption	28	-0.479868	-1.27009	0.15748	0.554395	0.483774	2295	tags=36%, list=17%, signal=30%	6337/5579/5295/5578/6446/5293/4306/3479/481/477
hsa05235	PD-L1 expression and PD-1 checkpoint pathway in cancer	83	-0.381983	-1.21273	0.154401	0.554395	0.483774	2341	tags=23%, list=17%, signal=19%	6300/4794/27040/148022/6772/5295/5777/7535/55509/919/5293/2353/10125/917/915/916/940/5588/3932
hsa04360	Axon guidance	167	-0.337471	-1.17509	0.157319	0.554395	0.483774	2355	tags=28%, list=18%, signal=23%	10154/27289/10500/6714/9353/7220/5364/1946/9037/3897/5295/6091/55558/219699/7976/64221/84552/84628/59277/6387/57689/5578/6586/7869/2047/9901/10507/2051/1948/5293/57715/2049/5365/9423/2048/7852/91653/56924/64101/655/7474/84612/22854/8633/54361/1949
hsa04024	cAMP signaling pathway	168	0.292194	1.13664	0.15942	0.555556	0.484787	1589	tags=21%, list=12%, signal=19%	5021/1392/84152/107/3991/2906/3973/487/108/2770/114/1261/810/816/2867/7253/55811/117/4772/5881/111/1906/116443/5908/10411/56670/2735/4881/1258/801/5337/51196/6237/338442/8503
hsa01210	2-Oxocarboxylic acid metabolism	27	0.44504	1.259	0.164835	0.563051	0.491327	3302	tags=56%, list=25%, signal=42%	1737/3417/162417/593/50/3419/95/51166/3420/84706/3418/3421/48/4967/5160
hsa04725	Cholinergic synapse	87	-0.376825	-1.20187	0.164286	0.563051	0.491327	2037	tags=24%, list=15%, signal=21%	3710/5579/5295/5294/10681/5578/115/146850/2785/56479/5332/23236/90993/5293/2353/774/814/1141/2788/1137/60482
hsa04530	Tight junction	135	-0.348826	-1.18177	0.168303	0.56926	0.496746	1884	tags=18%, list=14%, signal=15%	5519/5584/595/4214/84552/11149/50848/154796/5010/58494/24146/1741/5602/100506658/7430/1080/4629/27134/84952/7277/5522/84612/57530/9076
hsa05219	Bladder cancer	38	0.412233	1.25165	0.172619	0.572653	0.499706	1949	tags=32%, list=14%, signal=27%	1890/4312/4313/1029/7057/4193/4318/1956/1613/3265/5894/1869
hsa00010	Glycolysis / Gluconeogenesis	55	0.375878	1.23132	0.173502	0.572653	0.499706	2461	tags=33%, list=18%, signal=27%	441531/125/124/219/131/1737/55902/5236/130589/3099/3939/3098/128/3945/223/5224/230/5214
hsa04657	IL-17 signaling pathway	75	-0.382894	-1.20347	0.174286	0.572653	0.499706	1123	tags=16%, list=8%, signal=15%	3567/841/2353/5602/6372/132014/8061/2920/6347/6354/5596/6356
hsa00020	Citrate cycle (TCA cycle)	28	0.425816	1.22202	0.190736	0.595331	0.519495	4179	tags=75%, list=31%, signal=52%	1737/5091/3417/47/50/3419/8803/4191/3420/3418/3421/6389/48/4967/8802/5160/6390/8801/1743/1738/4190
hsa00600	Sphingolipid metabolism	43	-0.420799	-1.21118	0.18915	0.595331	0.519495	796	tags=14%, list=6%, signal=13%	125981/2583/55512/7368/9331/130367
hsa02010	ABC transporters	38	-0.428093	-1.20509	0.190691	0.595331	0.519495	2496	tags=34%, list=19%, signal=28%	6891/6890/6833/225/10060/10349/10257/10350/64137/154664/10351/1080/24
hsa04925	Aldosterone synthesis and secretion	78	-0.374328	-1.18036	0.192582	0.595331	0.519495	1393	tags=22%, list=10%, signal=20%	1589/5578/466/115/5332/23236/183/90993/3777/8912/491/814/481/477/4929/3164/8913
hsa04928	Parathyroid hormone synthesis, secretion and action	98	-0.363725	-1.17387	0.190544	0.595331	0.519495	2053	tags=26%, list=15%, signal=22%	7421/64386/409/3710/5579/2625/5578/5144/6446/115/4325/5332/23236/90993/65268/2353/10893/65266/4326/1839/1958/4929/5744/9365/8600
hsa05165	Human papillomavirus infection	281	-0.305726	-1.1243	0.193267	0.595331	0.519495	2521	tags=23%, list=19%, signal=19%	1017/7484/3659/8325/3066/63923/355/7473/472/7148/10379/3918/890/245973/148022/6772/8321/3065/894/3993/5295/5519/5584/595/3912/3680/3675/7976/84552/5933/7098/23493/7483/26508/4599/3676/22801/8900/1297/841/1285/90993/5293/6932/1741/356/10297/8324/3695/8313/5522/3696/5649/1287/7448/1288/1298/8326/7482/7474/84612/131873/7480/54361/256076/80326
hsa04510	Focal adhesion	190	0.285183	1.11224	0.191837	0.595331	0.519495	1916	tags=23%, list=14%, signal=20%	1311/7143/8515/4636/3679/7057/80310/399694/3693/858/7058/10319/1277/1282/824/3908/1284/91807/7414/3655/7060/5881/1292/1956/87/5908/3914/1278/596/3688/3371/7791/3913/3685/8503/3265/83660/53358/2012/284217/10398/1293/5894/7423
hsa00565	Ether lipid metabolism	30	0.415556	1.20619	0.201635	0.610211	0.53248	1509	tags=20%, list=11%, signal=18%	5320/5322/64600/56994/5337/23646
hsa04650	Natural killer cell mediated cytotoxicity	88	-0.365749	-1.17064	0.200849	0.610211	0.53248	2899	tags=32%, list=22%, signal=25%	5595/6850/7409/3937/3683/80329/355/27040/5579/5295/3002/259197/5777/5578/7535/3383/5551/79465/919/3821/5293/356/2185/3824/51744/3932/3823/4068
hsa00310	Lysine degradation	47	0.370706	1.18186	0.203647	0.610942	0.533118	2454	tags=32%, list=18%, signal=26%	219/5352/8424/5351/56950/2146/7799/8985/3033/2639/6839/223/1962/51166/3030
hsa00052	Galactose metabolism	25	0.444214	1.22588	0.211957	0.619703	0.540763	2470	tags=44%, list=18%, signal=36%	8972/5236/2548/130589/3099/3098/7360/441282/2720/5214/57016
hsa04930	Type II diabetes mellitus	39	-0.416142	-1.17178	0.210287	0.619703	0.540763	2357	tags=28%, list=18%, signal=23%	9021/8835/122809/6833/5295/5293/5602/8651/774/777/8913
hsa05206	MicroRNAs in cancer	152	0.292632	1.11838	0.20922	0.619703	0.540763	1669	tags=17%, list=12%, signal=15%	1591/7143/3236/1029/7057/995/399694/9493/4193/4318/7078/7042/1944/4854/5292/1956/85414/7431/596/3371/8660/5962/2146/8503/3265/25
hsa00670	One carbon pool by folate	33	0.40257	1.1974	0.217033	0.629213	0.549062	1190	tags=24%, list=9%, signal=22%	4143/23743/29958/10840/55349/10588/160428/6470
hsa04929	GnRH secretion	48	-0.401212	-1.17043	0.230539	0.653417	0.570182	3071	tags=35%, list=23%, signal=27%	610/5595/3708/57657/778/7220/409/3710/5579/5295/5578/5332/23236/5293/8912/3781/8913
hsa04927	Cortisol synthesis and secretion	52	-0.389643	-1.1651	0.235465	0.653417	0.570182	1393	tags=23%, list=10%, signal=21%	1589/115/5087/5332/23236/183/90993/3777/8912/3776/3164/8913
hsa04742	Taste transduction	33	-0.427099	-1.16358	0.239812	0.653417	0.570182	2295	tags=42%, list=17%, signal=35%	6337/10021/3710/259294/5137/5028/8645/80835/5332/23236/5024/29850/6326/6335
hsa04917	Prolactin signaling pathway	64	-0.375503	-1.15341	0.240469	0.653417	0.570182	2505	tags=30%, list=19%, signal=24%	3659/9021/6300/1154/6714/8835/6772/122809/894/30837/5295/595/2001/5618/5293/2353/5602/8651/8600
hsa00830	Retinol metabolism	30	0.393907	1.14335	0.250681	0.653417	0.570182	723	tags=27%, list=5%, signal=25%	125/124/8608/131/5959/54884/10170/8694
hsa05212	Pancreatic cancer	73	0.333403	1.14026	0.245902	0.653417	0.570182	1949	tags=19%, list=14%, signal=16%	1647/1029/10912/4616/7042/5900/5881/1956/5337/7048/8503/5894/5888/1869
hsa05321	Inflammatory bowel disease	40	-0.403052	-1.1393	0.251897	0.653417	0.570182	2720	tags=35%, list=20%, signal=28%	8807/6775/6772/3569/3606/3561/2625/8809/7043/3567/7100/6097/3586/4094
hsa00520	Amino sugar and nucleotide sugar metabolism	45	0.360226	1.1317	0.249221	0.653417	0.570182	2925	tags=33%, list=22%, signal=26%	1118/1727/51005/5236/7358/3099/3098/7360/3074/10020/55577/5973/9945/3073/29925
hsa04512	ECM-receptor interaction	78	0.329521	1.13103	0.239203	0.653417	0.570182	1342	tags=28%, list=10%, signal=26%	1311/7143/9899/8515/3679/7057/3693/7058/10319/1277/1282/3908/1284/948/3655/3339/7060/1292/3914/1278/3688/3371
hsa04380	Osteoclast differentiation	122	-0.336609	-1.13018	0.234722	0.653417	0.570182	2899	tags=25%, list=22%, signal=20%	5595/4689/6850/3937/3708/2354/1436/10990/9021/6300/10379/6772/3710/5295/55423/29760/695/2212/3726/489/653361/5293/27035/2353/5602/8651/814/8061/3932/4982/8600
hsa05410	Hypertrophic cardiomyopathy	82	0.322897	1.12899	0.234528	0.653417	0.570182	1341	tags=23%, list=10%, signal=21%	70/4607/9254/8515/3679/4000/487/3693/6640/7042/3908/785/1756/3655/6645/1906/4634/10369/3688
hsa01522	Endocrine resistance	91	0.320035	1.12463	0.247458	0.653417	0.570182	1949	tags=22%, list=14%, signal=19%	107/4313/1029/399694/4193/108/4318/114/4854/1031/2100/111/1956/596/8503/3265/53358/112/5894/1869
hsa05214	Glioma	70	0.327394	1.11405	0.246057	0.653417	0.570182	1949	tags=21%, list=14%, signal=18%	1647/1029/10912/399694/4193/4616/810/816/1956/801/8503/3265/53358/5894/1869
hsa04723	Retrograde endocannabinoid signaling	105	0.308788	1.11299	0.245675	0.653417	0.570182	3078	tags=37%, list=23%, signal=29%	107/2564/2555/108/2770/22999/114/2166/111/4713/126328/374291/4728/11343/112/4701/2560/776/4700/4707/4697/56901/4710/5600/773/55970/4705/51079/4696/4716/4723/221955/4708/4715/4712/54539/5743/4718/4726
hsa04612	Antigen processing and presentation	39	-0.405231	-1.14106	0.255673	0.658263	0.574411	3023	tags=41%, list=22%, signal=32%	972/1520/3326/6891/3303/925/6890/3312/3805/5720/5721/3821/3305/3310/3824/3823
hsa04540	Gap junction	71	0.325634	1.10864	0.261146	0.666221	0.581355	1900	tags=23%, list=14%, signal=19%	347733/107/7280/51807/80310/108/2770/114/111/1956/10382/2977/3265/112/81027/5894
hsa04137	Mitophagy - animal	92	0.312198	1.09995	0.262626	0.666221	0.581355	2949	tags=28%, list=22%, signal=22%	22808/665/664/7316/65018/643246/81631/8408/6237/57154/10133/3265/84557/7030/64786/1869/79735/8878/6477/79065/84315/23786/51024/79671/4580/192111
hsa04810	Regulation of actin cytoskeleton	192	-0.308456	-1.09835	0.265013	0.667369	0.582357	2296	tags=21%, list=17%, signal=18%	4660/79837/6714/2149/10458/1730/10152/5295/4659/2245/221178/3680/3675/5156/6387/89846/2246/3676/22801/8817/5293/8936/26999/730/10297/729/7852/7430/4629/56924/735/3695/9170/623/2261/57121/3696/2255/8823/2254
hsa04721	Synaptic vesicle cycle	58	0.34252	1.13241	0.267742	0.668235	0.583112	2427	tags=38%, list=18%, signal=31%	6530/22999/8218/26052/245972/525/6506/6857/535/6809/6804/9114/6507/9296/6571/6534/6529/523/773/8775/155066/10497
hsa04910	Insulin signaling pathway	123	0.296187	1.08899	0.269231	0.668235	0.583112	2179	tags=21%, list=16%, signal=18%	2194/5836/3991/399694/31/810/5260/868/32/6517/10580/8660/79660/801/8503/3265/3643/5834/1978/53358/3099/5894/5577/3098/5255/5571
hsa05167	Kaposi sarcoma-associated herpesvirus infection	161	-0.316428	-1.09599	0.274105	0.675472	0.589428	2944	tags=25%, list=22%, signal=20%	2784/1019/5595/6850/4776/3708/5610/808/57580/6300/355/10379/6714/148022/6772/3569/3710/1870/5295/595/5294/7098/3665/1234/10681/7538/3383/146850/2785/841/5293/2353/6932/5602/942/718/2920/2788/131450/51176
hsa00564	Glycerophospholipid metabolism	76	0.320571	1.09034	0.292929	0.716742	0.625441	3122	tags=34%, list=23%, signal=26%	5320/5322/10555/64600/10400/56994/375775/2819/64900/23659/51365/5337/23646/56895/9489/8760/56894/23171/23175/81490/8525/79143/5833/1608/10423/8527
hsa00450	Selenocompound metabolism	14	-0.498275	-1.14625	0.305419	0.720845	0.629022	1370	tags=14%, list=10%, signal=13%	114112/11185
hsa05213	Endometrial cancer	57	-0.364061	-1.10168	0.30131	0.720845	0.629022	959	tags=12%, list=7%, signal=11%	5293/6932/10297/1496/8313/999/51176
hsa04613	Neutrophil extracellular trap formation	99	-0.337663	-1.09385	0.304843	0.720845	0.629022	2899	tags=25%, list=22%, signal=20%	5595/4689/6850/3683/177/9734/3066/6300/6714/3065/5579/5295/2359/566/2212/5578/1378/5332/23236/10105/653361/5293/834/718/83447
hsa00240	Pyrimidine metabolism	46	0.345696	1.09266	0.300912	0.720845	0.629022	1153	tags=13%, list=9%, signal=12%	956/1890/4907/7378/318/5169
hsa04115	p53 signaling pathway	69	0.319005	1.08369	0.304487	0.720845	0.629022	986	tags=14%, list=7%, signal=13%	3486/2810/1647/1029/7057/10912/4193/4616/51512/5054
hsa04926	Relaxin signaling pathway	111	0.294319	1.06531	0.307143	0.720845	0.629022	1916	tags=22%, list=14%, signal=19%	4312/107/4313/399694/108/2770/4318/114/1277/1282/1281/1284/111/1956/1906/1278/4843/7048/8503/3265/53358/112/5894/7423
hsa00514	Other types of O-glycan biosynthesis	35	-0.40151	-1.10595	0.311248	0.725544	0.633122	1729	tags=20%, list=13%, signal=17%	8693/442117/6480/727936/2591/84620/11226
hsa04976	Bile secretion	48	-0.376104	-1.09719	0.317365	0.734839	0.641233	1621	tags=23%, list=12%, signal=20%	10257/6344/115/760/6579/3781/10599/1080/481/477/8671
hsa00770	Pantothenate and CoA biosynthesis	19	0.421763	1.10276	0.323077	0.738156	0.644127	1301	tags=26%, list=10%, signal=24%	219/5169/8875/8876/51380
hsa04022	cGMP-PKG signaling pathway	137	-0.317401	-1.07787	0.321229	0.738156	0.644127	3116	tags=33%, list=23%, signal=25%	151/6722/4775/5501/3764/490/154/5595/4776/493/85366/3708/4638/624/808/778/3710/4659/152/8654/5294/27345/153/115/146850/489/5592/5332/23236/10242/5997/90993/10105/5350/148/3779/491/6546/140/155/481/83447/6543/477/3778
hsa03008	Ribosome biogenesis in eukaryotes	65	-0.353613	-1.09097	0.327007	0.741822	0.647326	4469	tags=49%, list=33%, signal=33%	3692/51602/55127/55781/26354/51096/23195/65083/10813/10607/28987/55272/10199/10436/54433/5901/55341/55226/6949/5822/84128/1457/138716/55813/83732/10885/2091/29107/7514/1736/10528/10940
hsa05171	Coronavirus disease - COVID-19	192	-0.29999	-1.0682	0.328982	0.741822	0.647326	4277	tags=41%, list=32%, signal=28%	200916/6125/6122/6160/6128/6230/4736/6189/6233/4792/7097/6154/6132/6124/6130/9045/6210/6201/6231/7187/6167/6202/4615/6187/1536/6129/103/9349/51311/5335/6166/1440/6147/6193/6138/6229/712/6206/713/5595/6850/6188/5610/6194/6173/6171/6217/6300/10379/6772/114548/3569/4939/5579/629/5295/4940/714/7098/4938/2212/7113/5578/716/715/4599/64135/5293/2353/834/5602/730/718/729/720/1839/735/2162/6347
hsa00604	Glycosphingolipid biosynthesis - ganglio series	14	-0.486301	-1.1187	0.334975	0.750432	0.654839	1085	tags=36%, list=8%, signal=33%	8869/27090/256435/2583/6489
hsa04670	Leukocyte transendothelial migration	93	-0.334832	-1.07959	0.339915	0.752618	0.656747	2885	tags=31%, list=21%, signal=25%	4689/7409/3683/100132463/1366/1003/6300/6494/5579/5295/399/50848/6387/5578/5010/3383/3676/58494/24146/7070/653361/5293/100506658/7852/7430/2185/1496/3702/9076
hsa04614	Renin-angiotensin system	17	0.42679	1.07891	0.340314	0.752618	0.656747	2008	tags=41%, list=15%, signal=35%	290/59272/5476/5550/57486/4311/185
hsa00260	Glycine, serine and threonine metabolism	35	0.359359	1.08382	0.342776	0.753234	0.657285	1190	tags=23%, list=9%, signal=21%	441531/314/8639/29958/132158/55349/4128/6470
hsa01230	Biosynthesis of amino acids	61	0.316442	1.06038	0.346749	0.757142	0.660695	2862	tags=34%, list=21%, signal=27%	441531/4143/5091/7086/3417/6888/162417/6470/50/3419/113675/5224/95/230/5214/2752/226/3420/84706/3418/3421
hsa04921	Oxytocin signaling pathway	124	0.285017	1.05038	0.350694	0.760941	0.664009	2032	tags=22%, list=15%, signal=19%	5021/9254/107/108/2770/114/810/816/785/91807/7226/4772/111/1956/4773/10369/4881/2977/801/3265/112/10398/776/5894/1827/3759/10645
hsa04261	Adrenergic signaling in cardiomyocytes	129	-0.314851	-1.06053	0.354749	0.764927	0.667488	1547	tags=20%, list=12%, signal=18%	11149/5294/5578/6331/153/115/146850/489/5332/23236/64091/183/90993/5350/148/491/6546/3776/7139/55799/481/6262/5522/6332/6543/477
hsa05208	Chemical carcinogenesis - reactive oxygen species	184	0.264566	1.03079	0.358268	0.767717	0.669922	3903	tags=43%, list=29%, signal=31%	170712/1339/27/1645/119391/10975/1350/8644/1571/10861/1956/4713/126328/5337/374291/4257/8503/1351/3265/9377/1346/4728/25/1728/27089/4701/5894/4259/4700/4707/4697/4217/56901/4710/5600/4705/1340/51079/4696/4258/29796/4716/4723/1337/57412/1327/293/6654/1347/4708/4715/6389/4712/25865/54539/4718/4726/7381/84701/7416/291/5781/7384/4695/7388/4725/1329/5795/4688/4704/1349/4717/5599/6390/369/4714/5605/572…
hsa04935	Growth hormone synthesis, secretion and action	103	-0.323419	-1.06185	0.364525	0.775867	0.677034	2357	tags=22%, list=18%, signal=19%	9021/6300/778/8835/6772/3710/5579/5295/4214/5578/115/3726/5332/23236/90993/5293/2353/5602/8651/3479/112609/1443/6751
hsa04216	Ferroptosis	39	0.338027	1.03598	0.366569	0.775867	0.677034	2845	tags=41%, list=21%, signal=32%	5621/2879/23516/7018/1356/643246/81631/2495/84557/2181/2937/55240/2512/10533/6303/2729
hsa05323	Rheumatoid arthritis	66	-0.342921	-1.05936	0.381022	0.778195	0.679066	901	tags=21%, list=7%, signal=20%	7043/6387/3383/2353/8741/6372/942/1493/940/2920/941/6347/6352/8600
hsa04713	Circadian entrainment	75	-0.336344	-1.05716	0.382857	0.778195	0.679066	1431	tags=21%, list=11%, signal=19%	10681/5578/115/2785/5592/6263/5332/23236/2353/8912/9722/2902/2788/116/6262/8913
hsa03015	mRNA surveillance pathway	86	-0.33196	-1.05418	0.37	0.778195	0.679066	4378	tags=35%, list=33%, signal=24%	65109/4686/53981/7919/22985/10250/23283/10921/4116/2521/81608/5411/9775/26019/9887/5501/8106/5529/23293/9939/11051/10189/23708/5519/140886/29107/8732/132430/5522/4440
hsa04750	Inflammatory mediator regulation of TRP channels	83	-0.329996	-1.04768	0.373737	0.778195	0.679066	2732	tags=28%, list=20%, signal=22%	8605/3708/624/808/6300/6714/2150/3710/5579/5295/5578/115/41/59341/5332/23236/5293/5602/4803/3479/623/5588/3356
hsa04659	Th17 cell differentiation	83	-0.329533	-1.04621	0.376623	0.778195	0.679066	3559	tags=35%, list=26%, signal=26%	6778/246778/920/5335/3091/4775/10148/5595/3326/9466/6300/4794/27040/6772/3569/3561/2625/3718/7535/919/2353/5602/3560/917/6097/915/916/5588/3932
hsa04070	Phosphatidylinositol signaling system	87	-0.327628	-1.04496	0.385714	0.778195	0.679066	3424	tags=28%, list=25%, signal=21%	55613/5335/3635/4534/56623/23262/8526/3708/5287/808/3628/79837/3710/5579/5295/5578/51447/5332/23236/5293/1606/1607/3706/5288
hsa05160	Hepatitis C	128	-0.309106	-1.04219	0.384937	0.778195	0.679066	2908	tags=27%, list=22%, signal=22%	1019/5595/10062/5610/100132463/5465/1017/1366/6041/9021/355/10379/148022/6772/4939/1870/5295/5519/91543/4940/595/7098/4938/3665/5010/4599/24146/841/5293/3434/356/100506658/5522/439996/9076
hsa04146	Peroxisome	78	0.299597	1.02832	0.385382	0.778195	0.679066	3280	tags=33%, list=24%, signal=25%	55825/10654/51555/3417/26063/570/92960/5827/4598/4843/84769/30/26061/2181/8309/1962/373156/3418/5264/10901/215/11264/9409/10455/1891/10005
hsa03266	Virion - Herpesvirus	7	0.516416	1.08229	0.395556	0.791345	0.690541	4763	tags=71%, list=35%, signal=46%	3482/29992/3678/3690/3416
hsa00030	Pentose phosphate pathway	26	0.375084	1.0478	0.405995	0.791345	0.690541	2655	tags=46%, list=20%, signal=37%	9104/7086/132158/6888/414328/5236/5226/64080/230/5214/226/2539
hsa05146	Amoebiasis	79	-0.328386	-1.03567	0.404591	0.791345	0.690541	2231	tags=27%, list=17%, signal=22%	3918/3569/3315/5579/5295/3912/7043/5578/1285/5332/23236/5293/5272/7850/5273/3586/5269/735/2920/1287/1288
hsa04260	Cardiac muscle contraction	62	0.306157	1.02909	0.402477	0.791345	0.690541	1893	tags=26%, list=14%, signal=22%	70/9254/170712/444/487/1339/10975/785/1350/4634/10369/1351/9377/1346/27089/776
hsa04218	Cellular senescence	144	0.270421	1.02176	0.4	0.791345	0.690541	2261	tags=20%, list=17%, signal=17%	3486/1647/1029/10912/4193/4616/810/7042/22808/824/4772/5054/5608/4773/801/6237/7048/8503/1030/3265/1978/776/5894/1869/10758/144715/5600/8878/91750
hsa05016	Huntington disease	247	0.246553	1.01093	0.404651	0.791345	0.690541	3916	tags=39%, list=29%, signal=28%	170712/347733/7280/55062/51807/1339/8218/25981/10975/1350/6506/4713/5441/10382/126328/8408/6804/374291/2882/1351/9377/1346/4728/4294/1770/27089/4701/81027/6507/5692/9776/4700/4707/4697/4217/10381/56901/4710/5468/4705/6875/1340/2876/51079/3799/4696/23130/9821/29796/4716/4723/1337/5434/1327/293/5978/10121/1347/147700/11258/4708/4715/6389/4712/54539/4718/26100/4726/7381/84701/7416/317/291/5710/7384/…
hsa00410	beta-Alanine metabolism	26	0.374313	1.04565	0.408719	0.792181	0.69127	237	tags=12%, list=2%, signal=11%	314/219/8639
hsa05032	Morphine addiction	60	0.305429	1.01933	0.413043	0.796089	0.694681	988	tags=15%, list=7%, signal=14%	50940/107/2564/2555/108/2770/114/5138/111
hsa04620	Toll-like receptor signaling pathway	86	-0.322074	-1.02279	0.415714	0.796786	0.695288	2341	tags=20%, list=17%, signal=16%	6300/10379/148022/6772/3569/5295/7098/3665/841/5293/7100/2353/958/5602/942/941/6352
hsa00563	Glycosylphosphatidylinositol (GPI)-anchor biosynthesis	27	0.361765	1.02341	0.425824	0.798502	0.696786	3309	tags=37%, list=25%, signal=28%	51604/94005/5283/284098/10026/80235/84720/8705/9487/5277
hsa04727	GABAergic synapse	56	0.307602	1.01595	0.423676	0.798502	0.696786	2207	tags=27%, list=16%, signal=22%	107/2564/2555/108/2770/114/5334/111/112/2560/776/92745/6529/773/55970
hsa01240	Biosynthesis of cofactors	116	0.278809	1.01295	0.421053	0.798502	0.696786	2925	tags=28%, list=22%, signal=22%	219/4143/249/9104/205/6999/26289/8836/210/6470/50808/7390/57026/2990/154807/7358/1728/51727/2937/65220/8566/158067/7360/4338/441024/7389/27010/4833/5805/2356/10243/2729/29925
hsa04213	Longevity regulating pathway - multiple species	55	0.307267	1.00656	0.425868	0.798502	0.696786	2217	tags=25%, list=16%, signal=21%	107/1410/108/114/111/1979/8660/8503/3265/3643/84335/112/5571/81570
hsa04970	Salivary secretion	61	-0.337953	-1.02986	0.43299	0.799444	0.697608	1390	tags=21%, list=10%, signal=19%	5578/153/115/5592/6263/5332/23236/148/491/155/481/477/3778
hsa04972	Pancreatic secretion	66	-0.331938	-1.02543	0.437956	0.799444	0.697608	1563	tags=26%, list=12%, signal=23%	9545/6344/5578/115/760/1359/489/5332/23236/491/1506/1080/481/6262/477/8671/3778
hsa05135	Yersinia infection	130	-0.301037	-1.01563	0.435146	0.799444	0.697608	2899	tags=22%, list=22%, signal=18%	5595/1399/7409/3937/2335/925/6195/27330/6300/6714/27040/148022/114548/10458/3569/3606/5295/8935/2212/7535/3676/5293/2353/834/5602/3586/2185/3932/6347
hsa05222	Small cell lung cancer	92	0.284418	1.00207	0.43771	0.799444	0.697608	1949	tags=22%, list=14%, signal=19%	1647/10912/10319/4616/1282/3908/1284/3655/2272/3914/596/3688/4843/3913/3685/8503/1030/284217/6256/1869
hsa04720	Long-term potentiation	59	0.29937	0.993945	0.434084	0.799444	0.697608	1611	tags=17%, list=12%, signal=15%	107/2906/5502/114/810/816/5908/10411/801/3265
hsa04015	Rap1 signaling pathway	184	-0.287912	-1.01593	0.44385	0.801719	0.699593	2899	tags=29%, list=22%, signal=23%	5595/1399/5154/7409/3480/3937/3683/10636/4233/1436/7010/7424/9732/808/23094/6300/6494/3082/6714/27040/2149/1946/5579/5295/5028/5584/84552/5156/3397/2246/9771/5578/8631/115/25780/8817/5332/23236/5293/4804/4254/3791/4803/2902/3479/9170/2261/57121/2255/999/8823/84612/2254
hsa00360	Phenylalanine metabolism	12	0.422519	1.00496	0.442822	0.801719	0.699593	959	tags=25%, list=7%, signal=23%	314/8639/4128
hsa04014	Ras signaling pathway	190	-0.285756	-1.01292	0.449141	0.807051	0.704246	2480	tags=23%, list=18%, signal=19%	1436/7010/7424/808/3082/27040/5966/1946/5579/2549/5295/5922/5156/627/4908/10681/2246/9771/5578/7535/2322/25780/2785/8831/8817/5293/4804/64926/4254/5602/3791/10125/356/4803/23179/2902/3479/56924/2788/2261/2255/8823/2254
hsa05416	Viral myocarditis	43	-0.34774	-1.0009	0.457478	0.817772	0.713601	1747	tags=26%, list=13%, signal=22%	595/8082/1837/3383/5551/841/958/942/1525/940/941
hsa05134	Legionellosis	51	-0.339019	-1.00764	0.46345	0.821799	0.717115	2548	tags=29%, list=19%, signal=24%	57396/3303/3312/3569/3606/1195/4671/1378/841/3305/7100/3310/834/718/2920
hsa04148	Efferocytosis	146	-0.291047	-0.993155	0.465181	0.821799	0.717115	2954	tags=27%, list=22%, signal=22%	713/5595/1399/4776/10062/177/7301/1850/89790/8877/6300/29933/2057/1847/64805/4953/5031/55423/5777/714/80824/10396/6446/240/5087/489/2621/55113/1524/84465/51761/834/126129/3586/338440/203859/1844/91937/55576/246
hsa05223	Non-small cell lung cancer	66	0.291144	0.982301	0.466877	0.821799	0.717115	1949	tags=21%, list=14%, signal=18%	1647/1029/10912/4616/1956/2272/238/5979/8503/3265/6776/5894/6256/1869
hsa00130	Ubiquinone and other terpenoid-quinone biosynthesis	10	-0.481438	-1.00529	0.469283	0.821841	0.717152	238	tags=30%, list=2%, signal=29%	79001/2677/3242
hsa04814	Motor proteins	145	0.262837	0.993054	0.473498	0.825035	0.719939	2983	tags=32%, list=22%, signal=25%	70/7135/347733/7280/4636/51807/23046/55083/9493/283446/25981/79784/10749/4646/4651/8735/4634/4648/10382/4643/9928/4647/1770/3834/10398/81027/3832/10381/7140/4641/3799/6993/57519/64147/55582/4627/4628/7171/23095/10121/147700/140465/4637/11258/3797/4650
hsa03265	Virion - Ebolavirus, Lyssavirus and Morbillivirus	9	0.450929	0.99989	0.478469	0.825359	0.720222	550	tags=33%, list=4%, signal=32%	1134/4685/4179
hsa04744	Phototransduction	16	0.392006	0.984557	0.476316	0.825359	0.720222	1657	tags=38%, list=12%, signal=33%	810/5957/1258/801/2779/2780
hsa00603	Glycosphingolipid biosynthesis - globo and isoglobo series	12	-0.446084	-0.983461	0.485618	0.8305	0.724708	1064	tags=17%, list=8%, signal=15%	2523/6489
hsa00051	Fructose and mannose metabolism	27	0.338966	0.958918	0.486264	0.8305	0.724708	2925	tags=37%, list=22%, signal=29%	5207/5209/3099/3098/441282/230/5214/57016/226/29925
hsa04150	mTOR signaling pathway	137	-0.290103	-0.985166	0.493017	0.833951	0.72772	2512	tags=18%, list=19%, signal=14%	7484/8325/6195/27330/7473/245973/8321/5579/5295/7976/7483/5578/8140/6446/5293/64798/3479/8324/8326/7482/7474/7480/54361/80326
hsa05170	Human immunodeficiency virus 1 infection	175	-0.28145	-0.983797	0.497954	0.833951	0.72772	2395	tags=19%, list=18%, signal=16%	808/6300/355/6890/472/3710/5579/8906/5295/130340/25939/684/1234/10681/5578/60489/85363/2785/841/919/5293/2353/5602/917/356/915/27350/7852/916/2185/56924/164668/2788/200316
hsa04071	Sphingolipid signaling pathway	114	-0.294691	-0.977526	0.497896	0.833951	0.72772	2629	tags=20%, list=20%, signal=16%	5529/624/166929/8877/6300/9294/5579/8698/5295/204219/5519/1903/5578/5332/23236/5293/5602/125981/140/2206/5522/53637/130367
hsa03450	Non-homologous end-joining	12	0.398855	0.948675	0.49635	0.833951	0.72772	2939	tags=25%, list=22%, signal=20%	27434/64421/1791
hsa04728	Dopaminergic synapse	103	-0.297383	-0.976368	0.501397	0.835661	0.729211	2041	tags=18%, list=15%, signal=16%	409/3710/5579/5519/2892/10681/5578/4129/2785/5332/23236/90993/2353/5602/774/2788/5522/6323/6531
hsa05130	Pathogenic Escherichia coli infection	172	-0.279366	-0.972979	0.513661	0.847619	0.739646	2444	tags=19%, list=18%, signal=15%	1366/4691/6300/355/6714/2149/114548/10458/3569/3606/4671/5777/64005/2212/5010/24146/841/7100/2353/834/5602/8936/356/26999/100506658/7430/4629/9170/7277/57121/4645/9076
hsa00562	Inositol phosphate metabolism	69	-0.312796	-0.972262	0.515942	0.847619	0.739646	1646	tags=23%, list=12%, signal=20%	55613/5335/3635/4534/56623/55586/5287/3628/79837/4329/5294/5332/23236/5293/3706/5288
hsa04340	Hedgehog signaling pathway	46	-0.332516	-0.965987	0.514116	0.847619	0.739646	2225	tags=24%, list=17%, signal=20%	84455/894/409/595/2736/23432/2619/2737/50846/50937/91653
hsa04630	JAK-STAT signaling pathway	117	-0.288715	-0.961214	0.525947	0.855904	0.746876	2558	tags=28%, list=19%, signal=23%	6775/9466/3590/9021/1154/10379/2057/8835/6772/3569/122809/894/3561/30837/5295/595/3574/3718/5156/5777/1441/1270/3567/3601/5618/5293/3560/2670/8651/3586/3976/3575/1443
hsa00053	Ascorbate and aldarate metabolism	11	0.394796	0.923292	0.524941	0.855904	0.746876	2229	tags=45%, list=17%, signal=38%	219/9104/2990/7358/223
hsa00040	Pentose and glucuronate interconversions	15	0.375612	0.942716	0.53562	0.8635	0.753504	2470	tags=47%, list=18%, signal=38%	27294/55277/2990/7358/7360/441282/57016
hsa04710	Circadian rhythm	30	0.320583	0.930523	0.53406	0.8635	0.753504	2440	tags=20%, list=18%, signal=16%	9572/1408/79365/5571/1407/6095
hsa05010	Alzheimer disease	317	0.23189	0.972375	0.549451	0.871613	0.760584	3916	tags=41%, list=29%, signal=30%	27123/170712/347733/7280/55062/2906/51807/487/1339/7472/23516/7481/810/4137/348/824/4023/10975/1350/351/8322/4713/840/10382/8660/4035/4843/126328/81029/801/8408/374291/8503/1351/3265/9377/1346/4040/4728/3643/10313/27089/4701/776/81027/5894/7922/5692/9776/4311/4700/5664/4707/4697/4217/10381/56901/1139/4710/8323/6868/4705/1340/51079/3799/7124/57142/23385/4696/23130/91252/9821/29796/4716/4723/5663/1…
hsa04918	Thyroid hormone synthesis	55	-0.317203	-0.954099	0.553285	0.871613	0.760584	1390	tags=18%, list=10%, signal=16%	5578/115/5332/23236/90993/50506/481/477/53905/5172
hsa05418	Fluid shear stress and atherosclerosis	128	-0.282632	-0.952925	0.550907	0.871613	0.760584	3021	tags=25%, list=22%, signal=20%	387082/90/2948/5154/221357/658/3326/1003/445/808/6300/6714/3162/5295/2952/92/2938/3383/2949/2941/59341/653361/5293/27035/2353/5602/3791/7850/652/2946/2940/6347
hsa03272	Virion - Hepatitis viruses	31	0.319553	0.936884	0.544715	0.871613	0.760584	1883	tags=29%, list=14%, signal=25%	137075/3949/949/3339/1803/1956/3916/7122/1364
hsa00630	Glyoxylate and dicarboxylate metabolism	23	0.34308	0.928096	0.551351	0.871613	0.760584	2479	tags=35%, list=18%, signal=28%	132158/55902/283871/6470/50/9380/4191/2752
hsa04141	Protein processing in endoplasmic reticulum	153	0.249378	0.947505	0.568841	0.876429	0.764787	3791	tags=34%, list=28%, signal=25%	1410/133022/79748/824/9709/5034/64374/80700/596/51035/7466/55741/23645/51619/6238/10956/26270/55666/8720/10113/4217/51128/64215/10961/11253/6185/10134/6396/3300/5589/27248/56681/6747/54788/821/51465/80331/79139/11231/5886/84447/7327/51726/7184/6400/468/9451/22872/7841/5599/54431/10484
hsa04152	AMPK signaling pathway	110	0.261212	0.944234	0.562278	0.876429	0.764787	2277	tags=25%, list=17%, signal=21%	2194/3953/3952/3991/5207/31/81617/948/32/6517/79602/5862/8660/8408/5526/8503/9370/3643/1978/84335/5209/5525/5523/10645/5571/5468/1375
hsa04625	C-type lectin receptor signaling pathway	96	-0.292429	-0.943248	0.566334	0.876429	0.764787	2964	tags=28%, list=22%, signal=22%	10892/5595/6850/4776/3708/3659/808/6300/602/10379/6714/6772/114548/3569/3710/5295/8915/6367/1959/841/5293/834/5602/30835/3586/26253/1960
hsa00982	Drug metabolism - cytochrome P450	36	-0.335894	-0.933257	0.569044	0.876429	0.764787	1674	tags=31%, list=12%, signal=27%	2952/2938/4129/2949/2941/2327/127/1577/2946/2940/2328
hsa00640	Propanoate metabolism	29	0.31832	0.915104	0.558904	0.876429	0.764787	2764	tags=38%, list=21%, signal=30%	31/79611/55902/32/593/3939/8803/3945/1962/3030/35
hsa04933	AGE-RAGE signaling pathway in diabetic complications	97	-0.292049	-0.943959	0.572443	0.877746	0.765936	2442	tags=24%, list=18%, signal=20%	7424/6300/50507/6772/3569/5579/5295/595/7043/5578/3383/1285/5332/23236/183/5293/27035/5602/1958/1287/1288/6347/2152
hsa04664	Fc epsilon RI signaling pathway	59	-0.307028	-0.936552	0.581766	0.88493	0.772204	2899	tags=25%, list=22%, signal=20%	5595/6850/7409/3937/8605/6300/27040/5295/695/5578/3567/240/5293/5602/2206
hsa05033	Nicotine addiction	17	-0.384045	-0.912894	0.582258	0.88493	0.772204	751	tags=29%, list=6%, signal=28%	2892/774/2902/1141/1137
hsa04977	Vitamin digestion and absorption	18	-0.378567	-0.910468	0.58671	0.887785	0.774695	895	tags=33%, list=7%, signal=31%	9227/55788/113235/2346/158835/80704
hsa04962	Vasopressin-regulated water reabsorption	40	-0.32937	-0.931024	0.591806	0.891585	0.778012	1698	tags=12%, list=13%, signal=11%	359/360/115/90993/1780
hsa04740	Olfactory transduction	35	-0.33087	-0.911378	0.594761	0.892142	0.778497	2422	tags=31%, list=18%, signal=26%	57101/808/409/5137/3000/5592/5997/6546/135941/2788/6543
hsa05204	Chemical carcinogenesis - DNA adducts	29	-0.338904	-0.904735	0.598116	0.89329	0.7795	2897	tags=38%, list=22%, signal=30%	2948/221357/9/27306/2952/2938/2949/2941/1577/2946/2940
hsa05218	Melanoma	60	-0.304548	-0.925691	0.601471	0.894428	0.780493	2908	tags=30%, list=22%, signal=24%	1019/5595/5154/3480/4233/3082/1870/5295/595/5156/2246/8817/5293/3479/2255/999/8823/2254
hsa00860	Porphyrin metabolism	25	-0.353337	-0.911791	0.604101	0.894484	0.780542	384	tags=16%, list=3%, signal=16%	3162/1371/212/341208
hsa04110	Cell cycle	150	0.244508	0.931022	0.620567	0.899562	0.784972	3003	tags=25%, list=22%, signal=19%	2810/1647/1029/10912/995/1028/4193/4616/7042/1031/4173/10459/25906/8317/9088/5526/1030/25/990/5525/1869/9319/8318/1022/7534/4176/1026/4088/51529/7465/51433/23383/699/7532/8379/7529/11200
hsa04668	TNF signaling pathway	112	-0.275928	-0.914839	0.619048	0.899562	0.784972	3282	tags=26%, list=24%, signal=20%	9252/6401/9020/9530/197259/5595/7128/7185/3659/7424/9021/6300/355/602/3569/5295/8809/3383/3726/841/90993/5293/2353/5602/6372/3976/2920/6347/6352
hsa04919	Thyroid hormone signaling pathway	111	-0.274791	-0.911716	0.619114	0.899562	0.784972	2208	tags=17%, list=16%, signal=14%	6714/6772/3065/5579/90390/5295/595/10231/5578/5213/489/5332/23236/5350/5293/652/481/477/54361
hsa05030	Cocaine addiction	38	-0.321955	-0.906312	0.618619	0.899562	0.784972	1505	tags=21%, list=11%, signal=19%	627/8787/4129/1742/90993/26086/2902/6531
hsa00430	Taurine and hypotaurine metabolism	12	-0.397129	-0.875532	0.610829	0.899562	0.784972	1042	tags=25%, list=8%, signal=23%	2327/2678/2328
hsa04950	Maturity onset diabetes of the young	6	-0.472957	-0.880598	0.623636	0.900228	0.785554	3865	tags=83%, list=29%, signal=59%	3280/389692/2645/5080/3087
hsa05169	Epstein-Barr virus infection	164	-0.267107	-0.927517	0.630495	0.906336	0.790883	2908	tags=24%, list=22%, signal=19%	1019/7128/6850/3683/5610/1017/6891/3066/6300/355/6890/4794/10379/890/6772/3065/3569/4939/894/1870/5295/4940/595/29760/695/3718/4938/3665/3383/8900/841/953/919/5293/958/5602/917/915/916/930
hsa05034	Alcoholism	90	0.260995	0.920228	0.653199	0.918371	0.801386	2032	tags=17%, list=15%, signal=14%	1392/84152/2906/399694/2770/810/4128/111/116443/801/3265/53358/5894/6571/10645
hsa05161	Hepatitis B	141	-0.269186	-0.917929	0.654696	0.918371	0.801386	2558	tags=21%, list=19%, signal=17%	6775/1017/6300/355/6714/890/148022/6772/3569/5579/1870/5295/4214/3718/7043/7098/3665/5578/8900/1959/841/90993/64135/5293/2353/5602/356/2185/1960
hsa05140	Leishmaniasis	54	-0.298181	-0.89228	0.651982	0.918371	0.801386	2341	tags=24%, list=17%, signal=20%	6300/6772/5579/5777/7043/2212/1378/3676/653361/2353/65108/718/3586
hsa00061	Fatty acid biosynthesis	17	-0.361302	-0.858832	0.654839	0.918371	0.801386	516	tags=12%, list=4%, signal=11%	81616/55301
hsa00740	Riboflavin metabolism	8	-0.428233	-0.85011	0.654386	0.918371	0.801386	459	tags=25%, list=3%, signal=24%	53/5167
hsa00900	Terpenoid backbone biosynthesis	21	0.320233	0.846052	0.642857	0.918371	0.801386	3379	tags=38%, list=25%, signal=29%	10654/4598/51449/4597/79947/9453/2224/38
hsa05231	Choline metabolism in cancer	85	-0.281535	-0.896443	0.659544	0.921226	0.803877	2005	tags=16%, list=15%, signal=14%	5579/5295/6581/5156/6583/5578/9468/5293/1606/2353/5602/8936/1607/60482
hsa04912	GnRH signaling pathway	83	0.256388	0.895582	0.669903	0.931658	0.81298	1900	tags=19%, list=14%, signal=17%	107/4313/108/114/810/816/4323/111/1956/5608/801/5337/3265/112/776/5894
hsa00250	Alanine, aspartate and glutamate metabolism	27	-0.327644	-0.859461	0.672414	0.931658	0.81298	2408	tags=26%, list=18%, signal=21%	445/7915/18/2875/5471/2346/8528
hsa04724	Glutamatergic synapse	83	-0.280956	-0.891988	0.678211	0.935931	0.816708	2165	tags=23%, list=16%, signal=19%	7220/2898/3710/5579/2892/2901/10681/5578/10991/115/2785/5332/23236/1742/50944/9229/2902/2788/2917
hsa04973	Carbohydrate digestion and absorption	30	-0.319405	-0.858081	0.68189	0.937259	0.817867	2005	tags=23%, list=15%, signal=20%	5579/5295/5332/23236/5293/481/477
hsa05166	Human T-cell leukemia virus 1 infection	191	-0.253719	-0.900415	0.688568	0.942682	0.8226	2190	tags=17%, list=16%, signal=15%	890/5902/3569/894/3561/1870/5295/595/4214/7514/9700/3718/7043/7538/3601/3383/115/8900/1959/90993/5293/2353/958/5602/3560/7850/917/915/916/8061/83447/1958/3932
hsa04920	Adipocytokine signaling pathway	63	0.261446	0.877021	0.691824	0.943396	0.823223	2416	tags=27%, list=18%, signal=22%	3953/3952/948/32/6517/79602/8660/8717/9370/6256/7133/2181/10645/5571/1375/23205/7124
hsa04270	Vascular smooth muscle contraction	107	0.245393	0.882999	0.696864	0.946528	0.825956	1423	tags=16%, list=11%, signal=14%	5320/107/5322/796/108/114/810/64600/133/79924/91807/79784/111/1906/4881/2977/801
hsa05144	Malaria	37	-0.302658	-0.847453	0.701357	0.948895	0.828022	2239	tags=32%, list=17%, signal=27%	3082/3569/3606/7043/1378/3383/958/3820/3586/3043/6347/2993
hsa05205	Proteoglycans in cancer	183	-0.253372	-0.8935	0.718291	0.964243	0.841414	2830	tags=25%, list=21%, signal=20%	7409/3480/2335/4233/3708/6194/4060/7484/8325/6300/355/7473/4660/2316/3082/6714/8321/2066/3710/5579/2549/5295/4659/595/7976/5777/7023/7483/5578/10855/5293/3791/356/288/3479/2065/7430/8324/1839/7448/8326/7482/7474/7480/54361/80326
hsa04924	Renin secretion	56	-0.284456	-0.857304	0.716593	0.964243	0.841414	2395	tags=21%, list=18%, signal=18%	808/5972/778/3710/5137/153/5332/23236/183/155/116/3778
hsa04371	Apelin signaling pathway	121	-0.260679	-0.875559	0.735457	0.97318	0.849213	1519	tags=23%, list=11%, signal=21%	85366/30849/3708/6194/4638/808/8877/59/3710/187/595/5294/10681/115/146850/2785/6263/5332/23236/6546/814/8862/2788/1958/6262/6543/999/7350
hsa01521	EGFR tyrosine kinase inhibitor resistance	74	-0.273101	-0.857065	0.736011	0.97318	0.849213	2899	tags=26%, list=22%, signal=20%	5595/5154/3480/4233/6194/3082/6714/3569/5579/2549/5295/5156/5578/2621/5293/3791/3479/2065/2261
hsa01524	Platinum drug resistance	69	-0.274467	-0.853124	0.736232	0.97318	0.849213	2899	tags=25%, list=22%, signal=19%	5595/2948/221357/4292/355/472/5366/5295/2952/2938/841/2949/2941/5293/356/2946/2940
hsa04623	Cytosolic DNA-sensing pathway	63	-0.277828	-0.852756	0.729532	0.97318	0.849213	2141	tags=17%, list=16%, signal=15%	114548/3569/3606/25939/85364/3665/841/81030/834/90865/6352
hsa04936	Alcoholic liver disease	118	0.243285	0.890475	0.740484	0.975065	0.850858	2416	tags=21%, list=18%, signal=18%	3448/125/2194/124/219/131/31/32/1571/79602/5608/64900/8717/9370/23765/83439/10645/4217/128/5600/5571/223/1375/23175/7124
hsa04922	Glucagon signaling pathway	88	0.245771	0.864233	0.759322	0.989096	0.863101	2504	tags=23%, list=19%, signal=19%	441531/5836/5207/108/31/810/816/5260/32/801/23235/5834/3939/5255/5571/3945/1375/5224/5214/5140
hsa05100	Bacterial invasion of epithelial cells	68	0.245613	0.830404	0.75974	0.989096	0.863101	1773	tags=18%, list=13%, signal=15%	399694/858/8218/26052/7414/10459/3688/8503/26084/53358/57180/10095
hsa03460	Fanconi anemia pathway	44	-0.282502	-0.817165	0.754745	0.989096	0.863101	4301	tags=36%, list=32%, signal=25%	22909/6119/7398/5889/2175/55120/9894/146956/5429/2188/79728/4292/29089/80010/57697/116028
hsa04215	Apoptosis - multiple species	30	-0.295369	-0.793507	0.76378	0.990616	0.864428	1123	tags=13%, list=8%, signal=12%	5366/841/4804/5602
hsa05203	Viral carcinogenesis	149	-0.248993	-0.851544	0.790278	0.992063	0.865691	3470	tags=26%, list=26%, signal=20%	8850/9093/3516/5567/1021/6722/2966/2967/1019/5595/6850/5610/9519/7185/9734/1017/3066/5366/10379/6714/890/3065/5902/5966/894/5295/5922/595/3718/5933/3665/1234/8900/1959/841/90993/5293/718/1960
hsa04211	Longevity regulating pathway	82	0.241478	0.844311	0.791531	0.992063	0.865691	2199	tags=22%, list=16%, signal=18%	107/108/114/111/79602/8660/8408/8503/3265/9370/3643/1978/84335/112/9776/10645/5571/5468
hsa04520	Adherens junction	83	-0.26539	-0.84257	0.787879	0.992063	0.865691	888	tags=8%, list=7%, signal=8%	6932/6591/8936/1496/4008/999/51176
hsa04114	Oocyte meiosis	108	0.234362	0.840259	0.784946	0.992063	0.865691	3094	tags=26%, list=23%, signal=20%	107/995/108/114/810/816/132864/111/10459/25906/801/9088/5526/112/5525/5600/7534/245711/51529/51433/5533/699/7532/8379/7529/817/10734/29882
hsa04915	Estrogen signaling pathway	95	-0.258301	-0.830469	0.774286	0.992063	0.865691	2715	tags=25%, list=20%, signal=20%	9687/3708/3326/10499/3303/808/2288/3312/5241/6714/3710/3859/5295/115/5332/23236/3305/90993/5293/3310/2353/1839/3880/3875
hsa04370	VEGF signaling pathway	53	-0.270607	-0.812081	0.776488	0.992063	0.865691	3633	tags=28%, list=27%, signal=21%	842/4846/5335/5595/9047/8605/8877/6300/6714/3315/5579/5295/5578/5293/3791
hsa04392	Hippo signaling pathway - multiple species	27	-0.30471	-0.799301	0.777429	0.992063	0.865691	2718	tags=26%, list=20%, signal=21%	126374/122786/55233/9113/84962/23286/166824
hsa03430	Mismatch repair	22	-0.311543	-0.781077	0.7776	0.992063	0.865691	3340	tags=27%, list=25%, signal=21%	4436/5111/4292/5984/9156/3978
hsa04981	Folate transport and metabolism	23	-0.305091	-0.775949	0.781646	0.992063	0.865691	2019	tags=30%, list=15%, signal=26%	11309/7298/2350/113235/10257/2346/10599
hsa00650	Butanoate metabolism	20	0.289355	0.757949	0.793651	0.992063	0.865691	2764	tags=40%, list=21%, signal=32%	54988/65985/3033/341392/1962/3030/622/35
hsa05145	Toxoplasmosis	90	-0.255952	-0.819784	0.802837	0.999494	0.872175	2489	tags=21%, list=19%, signal=17%	3303/6300/3312/3918/6772/3912/7043/5294/1234/240/146850/841/3305/10105/3310/958/5602/8651/3586
hsa00480	Glutathione metabolism	48	0.250335	0.802417	0.805389	0.999494	0.872175	2859	tags=38%, list=21%, signal=30%	290/2879/3417/119391/79017/4257/2882/5226/9588/4259/2937/2876/373156/4258/2539/3418/2729/79094
hsa05022	Pathways of neurodegeneration - multiple diseases	392	0.20414	0.867283	0.932886	1	0.872616	3081	tags=29%, list=23%, signal=23%	27123/170712/347733/7280/7345/55062/5621/2906/51807/487/1339/7472/7481/810/4137/7222/816/824/53349/25981/10975/1350/351/55255/8322/7316/10280/4713/65018/5608/643246/81631/840/10382/596/4843/126328/81029/801/8408/6804/374291/10133/2882/1351/3265/84557/9377/1346/4040/4728/342371/4294/1770/27089/4701/776/81027/5894/5692/7133/9776/4700/5664/4707/4697/4217/10381/56901/1139/4710/5600/8323/8878/9627/470…
hsa05020	Prion disease	221	0.212206	0.859868	0.876068	1	0.872616	3916	tags=41%, list=29%, signal=30%	170712/347733/7280/5621/2906/51807/4685/1339/858/10975/1350/4713/116443/10382/126328/374291/8503/1351/9377/1346/4728/27089/4701/776/81027/5692/4700/4707/4697/10381/56901/4710/5600/2534/4705/1340/51079/3799/7124/4696/3915/29796/4716/4723/1337/1327/293/5533/6261/1347/147700/4708/4715/6389/4712/857/54539/4718/4726/7381/84701/7416/317/291/5710/7384/4695/7388/4725/1329/836/4688/468/9451/5689/5695/4704…
hsa04066	HIF-1 signaling pathway	92	0.239307	0.843134	0.83165	1	0.872616	2667	tags=26%, list=20%, signal=21%	284/7018/816/112399/5054/1956/1906/5163/596/4843/8503/3643/1978/5209/3099/7428/3939/3098/3945/230/5214/1026/226/3570
hsa03083	Polycomb repressive complex	80	-0.258287	-0.81628	0.824034	1	0.872616	4189	tags=35%, list=31%, signal=24%	114785/23512/2145/4149/23269/23492/5252/8535/5928/84458/23429/22823/84333/9212/8726/23466/84456/3066/6045/63035/54881/3065/1911/91133/10389/26147/80816/54554
hsa03010	Ribosome	128	-0.241635	-0.8147	0.843794	1	0.872616	5783	tags=59%, list=43%, signal=34%	6133/6207/51121/6164/51021/6235/64965/6136/6146/54948/6157/6218/6168/6159/29093/6161/6203/51187/6228/6222/6135/23521/29088/25873/6191/6208/6170/6156/6204/6176/6232/2197/6165/64983/65008/6141/6152/6142/9801/200916/6125/6122/6160/6128/51081/6230/4736/6189/6233/63875/6154/6132/6124/6130/9045/6210/6201/6231/6167/6202/6187/6129/9349/6166/6147/6193/6138/6229/6206/6188/51263/6194/6173/6171/6217
hsa04072	Phospholipase D signaling pathway	124	-0.240722	-0.808972	0.85014	1	0.872616	1983	tags=18%, list=15%, signal=15%	2549/5737/5295/10161/5156/5294/5578/552/115/146850/5332/23236/183/5293/1606/4254/2206/2185/1607/9170/57121/2917
hsa04210	Apoptosis	121	0.221321	0.808526	0.907143	1	0.872616	2071	tags=17%, list=15%, signal=15%	1647/4000/51807/10912/4616/1509/824/1522/8722/1508/840/596/2021/8717/8503/3265/1513/5894/10038/1512/4217
hsa05215	Prostate cancer	90	0.228215	0.804654	0.868687	1	0.872616	2065	tags=18%, list=15%, signal=15%	4314/80310/6716/4193/4318/2263/1956/596/6692/8503/3265/2078/83439/5894/1869/2119
hsa04611	Platelet activation	109	-0.240451	-0.79553	0.856944	1	0.872616	2946	tags=28%, list=22%, signal=22%	5501/5595/6850/3937/85366/8605/3708/4638/6300/6714/2149/3710/64805/5295/4659/5028/5584/695/5294/2212/115/146850/5592/5332/23236/5293/10125/5739/6915/5742
hsa00280	Valine, leucine and isoleucine degradation	45	0.253047	0.794981	0.809969	1	0.872616	3079	tags=31%, list=23%, signal=24%	219/30/65985/593/3033/223/1962/3030/3032/259307/35/10449/316/34
hsa05417	Lipid and atherosclerosis	180	-0.22458	-0.789431	0.930201	1	0.872616	2899	tags=22%, list=22%, signal=17%	5595/4689/7409/839/177/3708/3326/3303/808/6300/355/3312/6714/148022/114548/3569/3606/5295/3665/5578/3383/4973/841/5332/23236/3305/5452/653361/5293/3310/27035/2353/834/958/5602/356/2920/6347/6352
hsa05230	Central carbon metabolism in cancer	63	0.235276	0.789234	0.836478	1	0.872616	2934	tags=32%, list=22%, signal=25%	441531/9997/3417/2263/1956/5163/5979/8503/3265/3099/5894/3939/3098/3945/5224/5214/2539/3418/2260/5159
hsa05031	Amphetamine addiction	56	-0.26095	-0.786461	0.819383	1	0.872616	2641	tags=25%, list=20%, signal=20%	2354/3066/808/3065/5579/2892/5578/4129/90993/2353/814/2902/23237/6531
hsa03082	ATP-dependent chromatin remodeling	85	-0.241544	-0.769105	0.890313	1	0.872616	5368	tags=46%, list=40%, signal=28%	8289/71/9112/7528/11176/196528/55929/29994/11177/4798/57634/6597/57504/51773/64431/8467/5977/6594/8295/1108/9219/8607/5928/86/55274/125476/6602/84295/2186/10902/54556/1107/3066/6595/55257/3065/10856/8110/27443
hsa05131	Shigellosis	204	0.191332	0.760419	0.987448	1	0.872616	2256	tags=18%, list=17%, signal=15%	4636/55062/4193/824/7414/664/199746/1956/7316/87/10392/643246/81631/596/3688/51196/8717/51619/8503/84557/831/83660/84335/57180/10095/3099/10398/960/3098/25851/9265/58528/5600/84812/8878/113026
hsa00380	Tryptophan metabolism	30	-0.278318	-0.747699	0.829921	1	0.872616	1771	tags=23%, list=13%, signal=20%	8564/39/847/3620/4129/169355/11185
hsa05216	Thyroid cancer	35	-0.269641	-0.742724	0.876733	1	0.872616	888	tags=11%, list=7%, signal=11%	595/6932/999/51176
hsa05152	Tuberculosis	138	0.197921	0.739993	0.989399	1	0.872616	1489	tags=12%, list=11%, signal=11%	3448/820/810/7042/816/1509/3687/245972/22925/9902/596/4843/535/3916/801/1054/8717
hsa01250	Biosynthesis of nucleotide sugars	34	0.246657	0.739834	0.844011	1	0.872616	4286	tags=44%, list=32%, signal=30%	5236/7358/3099/3098/7360/10020/55577/9945/29925/6675/2673/29926/54187/55907/5372
hsa05017	Spinocerebellar ataxia	123	-0.219719	-0.737794	0.935754	1	0.872616	2037	tags=18%, list=15%, signal=15%	30849/3708/9519/6712/6310/3710/5579/3752/5295/2892/5578/10528/115209/489/5332/23236/10105/5293/5602/2902/83447/5649
hsa05210	Colorectal cancer	83	-0.231905	-0.736259	0.924964	1	0.872616	959	tags=12%, list=7%, signal=11%	5295/595/7043/5293/2353/6932/5602/10297/8313/51176
hsa05221	Acute myeloid leukemia	63	-0.239339	-0.734617	0.912281	1	0.872616	2518	tags=19%, list=19%, signal=16%	5371/1436/597/11040/890/5295/595/2322/8900/5293/6932/51176
hsa03030	DNA replication	35	0.242819	0.732338	0.858357	1	0.872616	4529	tags=51%, list=34%, signal=34%	4173/5426/5558/4176/5982/5985/10714/54107/246243/5425/4175/4174/10535/56655/79621/5983/57804/6742
hsa04217	Necroptosis	107	-0.222038	-0.731291	0.928671	1	0.872616	3197	tags=22%, list=24%, signal=17%	197259/5481/27005/7128/8605/5610/3326/6775/355/10379/148022/6772/114548/92421/3718/7098/841/81030/834/90865/5602/356/83447/246
hsa04144	Endocytosis	215	0.181438	0.728747	1	1	0.872616	3243	tags=26%, list=24%, signal=20%	3579/273/4193/3949/858/8218/23096/868/26052/644150/84249/2263/26119/1956/60682/9829/5337/30846/57154/7048/3265/30844/55616/57180/30011/10095/50807/9265/118813/2264/155382/3799/116987/3482/79720/4088/867/9267/5119/3577/23327/9230/9146/57403/8394/8729/857/408/27243/51652/112936/274/1601/254122/10617/11021
hsa04966	Collecting duct acid secretion	21	-0.287577	-0.713742	0.847756	1	0.872616	1144	tags=14%, list=9%, signal=13%	245973/760/6521
hsa04068	FoxO signaling pathway	118	-0.214296	-0.713265	0.964937	1	0.872616	2341	tags=17%, list=17%, signal=14%	6300/472/3569/894/8698/5295/847/595/5896/7043/116986/6446/3276/5293/5602/356/3586/3479/3575/5105
hsa04914	Progesterone-mediated oocyte maturation	85	0.203691	0.711617	0.966667	1	0.872616	1900	tags=15%, list=14%, signal=13%	107/995/108/2770/114/132864/111/10459/25906/9088/8503/112/5894
hsa05120	Epithelial cell signaling in Helicobacter pylori infection	63	-0.229884	-0.705597	0.938596	1	0.872616	1530	tags=17%, list=11%, signal=16%	1445/4233/6300/6714/245973/50848/58494/5602/1839/2920/6352
hsa00330	Arginine and proline metabolism	39	-0.250563	-0.705541	0.912254	1	0.872616	1245	tags=15%, list=9%, signal=14%	4953/4129/1152/2628/112817/57571
hsa00983	Drug metabolism - other enzymes	48	-0.24018	-0.700664	0.928144	1	0.872616	1674	tags=15%, list=12%, signal=13%	2952/2938/2949/2941/2946/7172/2940
hsa00120	Primary bile acid biosynthesis	14	-0.302543	-0.69598	0.858785	1	0.872616	1538	tags=21%, list=11%, signal=19%	51302/10858/23600
hsa04730	Long-term depression	47	-0.238157	-0.69232	0.940565	1	0.872616	2899	tags=30%, list=22%, signal=23%	5595/3480/8605/3708/3710/5579/5519/2892/5578/1394/5592/5332/23236/3479
hsa00270	Cysteine and methionine metabolism	44	-0.238326	-0.689381	0.935766	1	0.872616	855	tags=14%, list=6%, signal=13%	262/1786/587/27232/3948/875
hsa05110	Vibrio cholerae infection	44	0.218861	0.682194	0.955836	1	0.872616	3087	tags=27%, list=23%, signal=21%	245972/525/535/11015/6558/9114/9296/523/155066/10312/537/529
hsa03018	RNA degradation	68	-0.219299	-0.681113	0.974063	1	0.872616	4789	tags=49%, list=36%, signal=31%	8761/154197/87178/219988/26986/3329/246175/255967/51010/11340/54512/80153/5393/3313/57819/10200/22894/196513/51013/28960/23016/23404/11157/10766/4849/7832/29883/10950/140886/2027/10140/5213/132430
hsa04931	Insulin resistance	97	-0.207776	-0.671572	0.977273	1	0.872616	2946	tags=20%, list=22%, signal=15%	5501/5106/10062/5465/6195/9021/27330/11001/3569/5579/5295/5507/133522/183/90993/5293/5602/5588/5105
hsa05163	Human cytomegalovirus infection	189	-0.185268	-0.656805	1	1	0.872616	2395	tags=15%, list=18%, signal=13%	808/6300/355/6890/6714/3569/3710/5579/1870/5295/595/5156/1234/10681/6387/5578/115/2785/841/5332/23236/90993/5293/356/7852/2185/2788/6347/6352
hsa00785	Lipoic acid metabolism	15	0.260629	0.65413	0.905013	1	0.872616	4100	tags=40%, list=30%, signal=28%	1737/593/4967/5160/1743/1738
hsa00220	Arginine biosynthesis	16	0.260043	0.65312	0.894737	1	0.872616	2698	tags=31%, list=20%, signal=25%	162417/4843/95/2752/84706
hsa03060	Protein export	27	0.229325	0.648749	0.93956	1	0.872616	10371	tags=100%, list=77%, signal=23%	51608/90701/196294/11231/8266/6726/83943/5018/6728/10952/6730/3309/28972/6449/29927/7917/23480/58477/7095/6729/6727/29100/6731/9789/23478/60559/55176
hsa04666	Fc gamma R-mediated phagocytosis	85	-0.203456	-0.647829	0.985755	1	0.872616	3998	tags=29%, list=30%, signal=21%	2215/5580/7408/3055/7454/4082/5335/3635/1073/5595/1399/6850/7409/8605/8877/27040/5579/5788/5295/2212/5578/653361/5293/65108/8936
hsa00440	Phosphonate and phosphinate metabolism	5	-0.360566	-0.647224	0.851852	1	0.872616	1031	tags=60%, list=8%, signal=55%	5130/10390/9468
hsa00510	N-Glycan biosynthesis	50	-0.215765	-0.641108	0.975219	1	0.872616	1225	tags=6%, list=9%, signal=5%	6480/57134/84620
hsa00760	Nicotinate and nicotinamide metabolism	30	-0.237169	-0.637154	0.952756	1	0.872616	459	tags=13%, list=3%, signal=13%	23475/23057/5167/23098
hsa03420	Nucleotide excision repair	57	0.192923	0.635999	0.984127	1	0.872616	3646	tags=28%, list=27%, signal=21%	5441/5426/404672/2067/1022/5434/5982/5985/10714/54107/5425/1643/5886/1642/4331/902
hsa04722	Neurotrophin signaling pathway	114	-0.191415	-0.634947	0.99439	1	0.872616	2410	tags=16%, list=18%, signal=13%	6195/808/27330/6300/4794/2549/5295/9500/4214/627/4908/4916/5293/4804/5602/356/4803/814
hsa00340	Histidine metabolism	17	-0.266034	-0.632377	0.916129	1	0.872616	1245	tags=18%, list=9%, signal=16%	222/4129/57571
hsa04622	RIG-I-like receptor signaling pathway	51	0.19155	0.615285	0.987421	1	0.872616	3327	tags=24%, list=25%, signal=18%	3448/338376/8717/5300/5600/7124/3627/79671/9641/10010/8737/3661
hsa03022	Basal transcription factors	39	-0.213027	-0.599846	0.980333	1	0.872616	4954	tags=41%, list=37%, signal=26%	2957/2968/6884/27097/6877/6883/2969/6879/83860/2966/2967/6873/9519/6872/138474/6874
hsa04980	Cobalamin transport and metabolism	14	-0.259099	-0.59604	0.932677	1	0.872616	9969	tags=100%, list=74%, signal=26%	5052/166785/6948/7629/4548/27249/3054/5826/51293/4552/57215/7702/55788
hsa03013	Nucleocytoplasmic transport	95	-0.185098	-0.595111	0.994286	1	0.872616	5553	tags=53%, list=41%, signal=31%	51808/3843/4928/7341/8480/64328/23214/10526/5905/55161/55110/2733/23165/9688/6613/55746/51194/1434/65109/4686/129401/7919/57187/22985/10250/10921/57510/4116/3842/10527/7175/5411/1915/3837/9775/5901/26019/30000/387082/23279/79711/9984/57122/84321/9939/10189/29107/7514/3841/23225
hsa00513	Various types of N-glycan biosynthesis	37	-0.206994	-0.579592	0.984917	1	0.872616	1018	tags=8%, list=8%, signal=8%	283358/57134/338707
hsa03440	Homologous recombination	35	0.18966	0.572012	0.983003	1	0.872616	4529	tags=49%, list=34%, signal=32%	50511/5890/5888/7517/5932/8940/5892/29086/675/10714/5425/79184/7156/11073/580/57804/6742
hsa00532	Glycosaminoglycan biosynthesis - chondroitin sulfate / dermatan sulfate	20	-0.223581	-0.549178	0.969551	1	0.872616	2144	tags=20%, list=16%, signal=17%	10090/50515/51363/92126
hsa03020	RNA polymerase	29	-0.204414	-0.545702	0.987441	1	0.872616	5878	tags=62%, list=44%, signal=35%	84265/5439/81488/5438/5433/661/5431/55703/11128/10623/10621/84172/51082/25885/9533/64425/5432/5437
hsa03050	Proteasome	42	-0.190179	-0.543964	0.998505	1	0.872616	2358	tags=12%, list=18%, signal=10%	5699/5720/5721/5698/5696
hsa04330	Notch signaling pathway	57	0.164121	0.541051	1	1	0.872616	2593	tags=21%, list=19%, signal=17%	4854/5986/113878/3955/342371/23220/5664/6868/55534/23385/4853/5663
hsa05211	Renal cell carcinoma	64	0.158774	0.535588	1	1	0.872616	1900	tags=12%, list=14%, signal=11%	7042/112399/5908/8503/3265/7030/7428/5894
hsa00920	Sulfur metabolism	8	0.24682	0.530642	0.962963	1	0.872616	1959	tags=25%, list=15%, signal=21%	4357/23474
hsa04120	Ubiquitin mediated proteolysis	135	0.135554	0.506657	1	1	0.872616	4301	tags=30%, list=32%, signal=20%	134111/4193/868/9886/7316/26272/25906/57154/378884/51619/7428/6477/10054/22888/867/51529/51433/23327/7319/9616/7317/29882/51465/1643/84447/7327/1642/8924/23221/8925/991/7332/4281/8697/25847/8452/7320/51366/7311/92912
hsa00534	Glycosaminoglycan biosynthesis - heparan sulfate / heparin	19	-0.208163	-0.504969	0.98366	1	0.872616	2413	tags=16%, list=18%, signal=13%	2135/9348/9957
hsa01523	Antifolate resistance	27	-0.185129	-0.485622	0.996865	1	0.872616	2120	tags=19%, list=16%, signal=16%	7298/3569/2350/113235/10257
hsa00515	Mannose type O-glycan biosynthesis	13	0.190831	0.469287	0.995025	1	0.872616	10885	tags=100%, list=81%, signal=19%	146664/55624/2526/8704/6487/29954/2683/2218/9486/148789/10585/8703/79147
hsa04122	Sulfur relay system	8	0.208442	0.448131	0.990741	1	0.872616	2208	tags=25%, list=16%, signal=21%	4357/4338
hsa00970	Aminoacyl-tRNA biosynthesis	24	-0.173184	-0.444491	0.996835	1	0.872616	11125	tags=58%, list=83%, signal=10%	79587/55278/55699/283459/57505/23395/79731/23438/10352/123263/92935/55157/10056/2193
hsa03410	Base excision repair	43	0.114594	0.353873	1	1	0.872616	4518	tags=37%, list=34%, signal=25%	4913/5426/55247/10038/5982/5985/10714/54107/5425/56655/252969/4350/6996/143/5983/57804

## Sheet: DGE_SAT-R_SAT-C
DGE list. Diet comparison: SAT-R / SAT-C. Related to Figure 2 and Figure 5.
Mml_SYMBOL	logFC	logCPM	LR	PValue	FDR	Mml_ENTREZID	Hsa_ENTREZID
LINGO4	-7.39655	3.75332	90.3901	1.95545e-21	2.79161e-17	711472	339398
SLC26A7	-3.27809	4.98133	40.3961	2.07351e-10	1.48007e-06	696567	115111
ADAMDEC1	-3.78102	3.11257	39.4797	3.31492e-10	1.57746e-06	711034	27299
LMAN1L	-3.73709	2.8559	38.4211	5.70134e-10	2.03481e-06	709457	79748
SPOCK1	-3.12365	4.34988	37.3852	9.69537e-10	2.76822e-06	715989	6695
PDZD3	-4.64722	1.79153	34.0867	5.27114e-09	1.25418e-05	NA	NA
GAS2L2	-5.52796	3.03044	31.1184	2.42757e-08	4.95085e-05	716209	246176
FMO1	-5.56361	0.365047	30.275	3.74928e-08	6.69058e-05	703743	2326
SCD	-4.22338	10.3452	28.7929	8.05456e-08	0.000127763	710155	6319
ELOVL6	-3.29415	4.31731	27.4198	1.63743e-07	0.000231352	698870	79071
ITGAX	-2.28662	7.33265	27.2556	1.78262e-07	0.000231352	100427850	3687
FAT2	-3.49794	3.98253	25.215	5.12816e-07	0.00061008	713698	2196
SLAMF7	-3.15693	3.19712	24.7838	6.41332e-07	0.000704281	719781	57823
ANXA8	-5.23853	4.31997	24.5129	7.38128e-07	0.00075268	NA	653145
ITLN1	-6.38316	8.87809	24.1859	8.74693e-07	0.000828368	719807	55600
CHIT1	-3.10211	9.77164	23.9907	9.68002e-07	0.000828368	703286	1118
CCL22	-4.02312	0.6589	23.9223	1.00304e-06	0.000828368	100428046	6367
RNASE2	-2.65179	3.15177	23.7639	1.08907e-06	0.000828368	706466	6036
TSPAN7	-2.13945	5.2822	23.7403	1.10248e-06	0.000828368	698011	7102
ADCYAP1R1	-2.56911	3.95274	23.5842	1.19566e-06	0.000853462	695483	117
WDR64	-3.63775	2.45215	22.8926	1.71309e-06	0.00113686	707212	128025
HS3ST2	-3.36361	1.23427	22.8495	1.75195e-06	0.00113686	699722	9956
TM4SF19	-2.73001	4.00755	22.5045	2.09649e-06	0.00130128	711179	116211
MATK	-2.67533	3.44407	21.5476	3.45162e-06	0.00205314	100430078	4145
FAM198B	-1.92263	6.16216	21.2591	4.012e-06	0.00229101	NA	NA
MSLN	-5.67573	4.8277	21.1451	4.25797e-06	0.00233795	698095	10232
PLA2G7	-2.11688	3.22649	20.7703	5.17796e-06	0.0027378	704566	7941
MUCL1	6.8464	5.71709	20.1073	7.32173e-06	0.00373303	100423942	118430
GNA14	-2.17665	4.8129	19.8391	8.42427e-06	0.00414707	705448	9630
ATP6V0D2	-3.25618	1.35403	19.7077	9.02349e-06	0.00429398	693838	245972
SCN4B	-2.13594	4.73636	19.0953	1.24348e-05	0.00572642	100430940	6330
ANGPT1	-1.58269	5.55971	18.5666	1.64072e-05	0.00719549	697017	284
PRRT4	-2.54986	2.51028	18.4793	1.71755e-05	0.00719549	700422	401399
FXYD6-FXYD2	3.37812	0.458272	18.4288	1.76373e-05	0.00719549	NA	100533181
MMP3	3.88837	5.55805	18.4284	1.7641e-05	0.00719549	703762	4314
MUC16	-5.25819	3.13358	18.2826	1.9044e-05	0.00755199	106996460	94025
THRSP	-3.20772	9.45414	18.2254	1.96246e-05	0.00757192	699701	7069
GM2A	-2.17082	7.02183	17.8668	2.36913e-05	0.00890044	713375	2760
SCIN	-3.02084	2.80647	17.8128	2.43735e-05	0.00892194	693551	85477
PCLO	-2.57138	2.83566	17.432	2.97774e-05	0.0104856	708685	27445
APOC1	-2.38595	10.0165	17.4106	3.01141e-05	0.0104856	106994799	341
SLC25A10	-1.77321	4.9538	17.3232	3.15315e-05	0.0107177	714494	1468
ERBB3	3.32143	4.53494	17.2716	3.23992e-05	0.0107565	711407	2065
VILL	-2.52298	5.12994	16.9013	3.93746e-05	0.0127753	696988	50853
TFCP2L1	-2.66631	2.96496	16.8268	4.09518e-05	0.0129917	696479	29842
CXorf40A	-2.18339	2.48778	16.7818	4.19336e-05	0.013014	NA	NA
SLC4A1	5.53058	4.75897	16.6326	4.5364e-05	0.0135361	100427618	6521
LAMB3	-2.32593	4.71976	16.6264	4.55121e-05	0.0135361	720945	3914
CCL3L1	-2.30451	2.64171	16.4827	4.90962e-05	0.014291	693710	6349
UPK1B	-5.02508	3.58047	16.4461	5.00525e-05	0.014291	711907	7348
CCBP2	1.62249	5.57199	16.3328	5.31353e-05	0.014731	NA	NA
BNC1	-5.31467	2.34704	16.3125	5.37078e-05	0.014731	718655	646
CCL3L3	-3.3219	3.1218	16.2782	5.46891e-05	0.014731	NA	414062
GPC4	-1.88196	4.23193	16.2232	5.6299e-05	0.0148838	706665	2239
WWC1	-2.46587	3.45129	16.0997	6.00937e-05	0.0155981	698875	23286
LILRB4	-2.72791	2.5356	16.0314	6.23008e-05	0.0158822	692336	11006
TRPM2	-1.94462	4.85721	15.7935	7.06449e-05	0.0176935	722161	7226
REEP6	-2.25994	3.49087	15.7277	7.3144e-05	0.0180006	707662	92840
NCEH1	-1.90463	3.91577	15.6664	7.55533e-05	0.0180006	694200	57552
TPRG1	-2.49244	1.78616	15.6639	7.56541e-05	0.0180006	703782	285386
GJB2	-2.5251	3.93684	15.595	7.84628e-05	0.0180742	704224	2706
SLAMF9	-2.174	3.59894	15.5868	7.88033e-05	0.0180742	719554	89886
INMT	-5.03622	1.92115	15.5639	7.97613e-05	0.0180742	694969	11185
NID2	-1.97442	6.11159	15.5209	8.15988e-05	0.0182016	710184	22795
MESP1	-2.56477	2.8267	15.3668	8.85298e-05	0.0194439	700744	55897
TBX1	2.64927	2.78856	15.3151	9.09853e-05	0.0196804	100429202	6899
GPC3	-1.47758	5.86499	15.2592	9.37188e-05	0.0199691	706773	2719
RAC2	-1.51143	4.79784	15.1381	9.99269e-05	0.0209186	696709	5880
BTN3A1	-1.56314	5.04055	15.1159	0.000101106	0.0209186	700227	11119
DNASE2	-1.476	6.5985	15.0572	0.0001043	0.0212712	716802	1777
HEPH	-2.04745	4.0997	14.9978	0.000107637	0.0216425	709879	9843
GPX3	2.34466	11.439	14.8193	0.000118319	0.0234599	713057	2878
WT1	-4.43632	3.38659	14.7551	0.000122414	0.0239394	696061	7490
IRX6	-3.54735	0.915645	14.6625	0.000128577	0.0248049	698232	79190
LYVE1	2.07795	7.29967	14.6293	0.000130864	0.0249095	702941	10894
EXD1	-2.94816	0.218352	14.5876	0.000133795	0.0249375	705364	161829
DHCR24	-1.83263	6.68261	14.5371	0.000137423	0.0249375	717022	1718
CLCN1	-2.95695	0.949749	14.5309	0.000137878	0.0249375	703944	1180
RELN	2.87945	3.94439	14.5293	0.000137998	0.0249375	696372	5649
ALDH1A2	-3.44688	3.51441	14.4904	0.000140877	0.0251395	702235	8854
LIPA	-2.02884	8.57632	14.4155	0.000146592	0.0258364	695240	3988
THBS4	2.15428	3.6813	14.3818	0.000149239	0.0259822	574276	7060
SLC1A2	-1.82341	3.21913	14.3297	0.000153427	0.0263895	574358	6506
DGAT2	-2.35551	9.69081	14.3041	0.000155522	0.0264313	696549	84649
ALAS2	4.6185	7.03811	14.1724	0.000166803	0.028015	704727	212
CDH3	-3.10111	1.24547	13.9636	0.000186387	0.0309243	703324	1001
WNT5A	-3.02301	3.21477	13.9428	0.000188457	0.0309243	705692	7474
ABCA13	-3.14288	-0.0251942	13.9086	0.000191918	0.0311344	695208	154664
SLC6A3	-3.69683	2.37532	13.848	0.000198206	0.0317868	574143	6531
DSP	-4.53924	3.82134	13.8274	0.000200393	0.0317868	694860	1832
ENPP5	-1.53386	4.58717	13.7515	0.000208653	0.0327333	706238	59084
TREM2	-1.69712	4.13983	13.651	0.000220119	0.0341567	719740	54209
MYBPC3	-3.53143	1.29793	13.4286	0.000247821	0.0380419	712093	4607
MMP15	-1.35537	4.76809	13.2844	0.000267624	0.0403052	706523	4324
FAM19A4	-2.08139	4.13333	13.2803	0.000268212	0.0403052	NA	NA
SMOC1	-2.19466	4.16154	13.1395	0.000289132	0.0429964	712994	64093
MYRF	-3.94496	3.30611	12.986	0.000313829	0.0461878	719083	745
SH3BGRL2	-1.82553	4.96998	12.8802	0.000332075	0.0483745	718326	83699
SCN8A	-2.69673	1.14649	12.8342	0.000340335	0.049077	695972	6334
FRZB	-2.71274	8.15729	12.8126	0.000344293	0.0491513	706048	2487
HEPACAM	-3.06401	-0.827229	12.7403	0.000357867	0.0505833	716321	220296
CRB2	-4.23981	2.06986	12.604	0.000384915	0.0536201	695065	286204
EPS8L1	-2.61753	0.113482	12.5946	0.000386864	0.0536201	114673994	54869
CRLF1	1.75383	3.681	12.5255	0.000401436	0.0546057	720247	9244
CYGB	0.997389	6.18486	12.5246	0.000401625	0.0546057	707130	114757
SLC24A2	-3.20925	2.54415	12.4958	0.00040787	0.0548357	711896	25769
HBQ1	3.6046	5.59416	12.4815	0.000410999	0.0548357	100429484	3049
RAPH1	-1.30235	5.47424	12.4391	0.000420442	0.0555762	705065	65059
MAP7D2	-2.53924	1.70311	12.3829	0.000433282	0.0567481	695348	256714
C19orf80	-2.7693	3.17388	12.347	0.000441706	0.0573255	NA	NA
ITGB2	-1.53173	6.77382	12.2789	0.000458105	0.0586271	710577	3689
ZNF385C	-2.34878	-0.0822683	12.2714	0.000459949	0.0586271	708928	201181
ADAM22	-1.8952	5.01117	12.2159	0.000473846	0.0598639	705350	53616
ELMOD3	-1.43313	5.56897	12.196	0.000478925	0.0599748	695180	84173
NTS	3.82755	0.936545	12.1638	0.000487268	0.0601732	700189	4922
DRP2	2.53596	0.504094	12.1453	0.000492122	0.0601732	702655	1821
HBG2	5.27864	6.13594	12.1414	0.000493154	0.0601732	715368	3048
MMP7	-2.10485	4.12626	12.0988	0.000504533	0.06104	703072	4316
NAALAD2	-1.33628	3.98455	12.0058	0.000530353	0.063546	694180	10003
PCP4L1	-1.28778	5.49868	11.9925	0.000534149	0.063546	719963	654790
CDH19	1.78109	3.31081	11.9035	0.000560284	0.0661043	702726	28513
FREM1	-1.78044	3.93335	11.8065	0.000590232	0.0690668	713874	158326
BARX1	-3.60692	1.59437	11.7314	0.000614558	0.0711817	717916	56033
KRT19	-4.17129	4.34089	11.7201	0.000618277	0.0711817	707129	3880
PTPLB	-1.50858	5.33625	11.6252	0.000650659	0.0743104	NA	NA
TMEM144	-1.62472	3.54392	11.5812	0.000666218	0.0752808	700866	55314
MMP9	-2.56417	5.41105	11.569	0.000670615	0.0752808	708084	4318
SNCA	3.09629	2.85733	11.5546	0.000675824	0.0752808	706985	6622
PMP2	2.87865	1.04361	11.5425	0.000680249	0.0752808	701125	5375
SPINT1	-1.74409	3.23136	11.5056	0.000693882	0.0757888	704578	6692
SEMA3C	-1.48736	8.09571	11.5014	0.000695456	0.0757888	708633	10512
PROX1	2.53933	3.41498	11.4398	0.000718862	0.077746	709465	5629
BMP2	-1.16167	4.37482	11.207	0.000814873	0.0869719	718330	650
HBZ	3.51579	7.85141	11.2037	0.000816351	0.0869719	722267	3050
ASB10	-3.09464	-0.636571	11.1233	0.000852504	0.0901507	714306	136371
CTSL2	4.74205	3.66437	11.0882	0.000868778	0.0908673	NA	NA
FGFR2	-1.87382	2.84913	11.0813	0.000872011	0.0908673	715949	2263
GPR125	-1.45826	3.90603	10.9368	0.000942739	0.0971577	NA	NA
ZCCHC12	-3.25011	0.415107	10.9304	0.000945988	0.0971577	711072	170261
DES	1.40871	7.48256	10.8575	0.000983976	0.100337	703300	1674
PCDH7	-1.25822	4.72456	10.8154	0.00100658	0.101265	696011	5099
SCG5	-2.94694	0.897459	10.8142	0.00100726	0.101265	694088	6447
BTLA	-2.57605	0.199758	10.7704	0.00103137	0.102964	708202	151888
BCAT1	1.24545	6.74081	10.7507	0.00104238	0.103341	707321	586
CD33	2.62724	1.79543	10.6806	0.00108264	0.106592	719855	945
CD209	1.88282	6.40659	10.6644	0.00109218	0.106794	574211	30835
TSLP	-3.52833	2.12183	10.6485	0.0011016	0.106983	706194	85480
ADAM33	-1.4234	5.38123	10.4868	0.00120232	0.115976	717447	80332
ELOVL5	-1.62167	9.77212	10.4184	0.00124764	0.119539	712243	60481
SLC5A3	-1.24305	3.9514	10.4011	0.0012594	0.119861	698346	6526
MOGAT2	-2.47768	-1.65393	10.3873	0.00126888	0.119964	696347	80168
IFIT1B	4.00396	5.09244	10.3745	0.0012777	0.120003	NA	439996
SLC2A5	-1.20596	5.85869	10.301	0.00132958	0.124059	722154	6518
RASGRF1	-2.3886	-0.0361715	10.2713	0.00135119	0.125257	717161	5923
LINGO1	-2.24	2.26889	10.2521	0.00136527	0.125746	714985	84894
HMOX1	2.44153	7.0239	10.2034	0.00140185	0.12789	719266	3162
GRIN3A	-1.98171	1.51994	10.1973	0.00140647	0.12789	716892	116443
FFAR4	-2.02948	4.11859	10.1673	0.00142953	0.129164	700014	338557
TRIM29	-2.24457	2.68374	10.1531	0.00144056	0.129342	705796	23650
CD8B	-2.07039	2.16834	10.1337	0.00145586	0.129899	699409	926
MCOLN3	-2.59821	0.255924	10.1144	0.00147116	0.130449	710987	55283
CRABP2	-2.19832	4.60734	10.0866	0.00149349	0.130893	718579	1382
KLK4	-2.19608	1.40243	10.0739	0.00150384	0.130893	719422	9622
GNG2	-1.10934	5.85953	10.0685	0.00150827	0.130893	710000	54331
CAMK2N1	1.18214	4.12854	10.0629	0.00151285	0.130893	705302	55450
SCUBE2	-1.24998	6.18512	10.0228	0.00154612	0.132966	708152	57758
SCG3	1.70337	1.91857	9.93674	0.00162012	0.138205	694089	29106
SERTM1	-2.66205	2.14079	9.92962	0.0016264	0.138205	693915	400120
GRID2	-2.33279	0.165501	9.90566	0.00164771	0.139188	704787	2895
CST5	-2.78687	1.66175	9.87889	0.00167186	0.140397	704408	1473
NGFR	1.50606	3.68843	9.86152	0.00168772	0.1409	574304	4804
TMCC2	2.47941	3.72367	9.81818	0.00172795	0.142782	698565	9911
EDIL3	2.80317	1.18058	9.81572	0.00173027	0.142782	693315	10085
LPAR5	-3.3801	0.589372	9.7951	0.00174978	0.143562	713283	57121
MPZ	1.43494	4.00293	9.74194	0.00180111	0.146929	719969	4359
PRX	1.48726	4.10435	9.72566	0.00181713	0.147394	702329	57716
TGM1	-3.41963	0.917254	9.64998	0.00189353	0.151401	715854	7051
HBB	3.55177	12.6462	9.64713	0.00189648	0.151401	715559	3043
SEMA6D	-1.92098	3.17545	9.64533	0.00189834	0.151401	713885	80031
DNASE2B	-2.10899	3.43454	9.61301	0.00193204	0.153232	710197	58511
BAIAP2L1	-2.06529	2.15645	9.59177	0.00195452	0.154159	718278	55971
SLC16A2	-1.06206	6.09098	9.56242	0.00198601	0.154931	703252	6567
FDCSP	-2.76435	0.498855	9.5472	0.00200255	0.154931	707784	260436
BCHE	-1.67915	3.7778	9.54426	0.00200576	0.154931	700484	590
ACOT11	-2.33903	0.615546	9.54246	0.00200773	0.154931	715263	26027
SOX10	2.218	0.0720461	9.52931	0.00202216	0.155126	702319	6663
CGN	-2.8231	1.89963	9.51563	0.00203729	0.155126	710830	57530
CACNA2D1	-1.36575	3.4242	9.51064	0.00204284	0.155126	708215	781
ENTPD2	-1.54953	2.84033	9.38704	0.00218524	0.165061	721617	954
CKMT1B	-2.25798	2.22574	9.35552	0.00222315	0.165747	NA	1159
HMGA2	2.79841	0.955633	9.35471	0.00222413	0.165747	717721	8091
SERPINI1	-1.59734	3.57423	9.35057	0.00222916	0.165747	699483	5274
SCAMP5	-1.99866	-0.0479324	9.25409	0.00234971	0.173632	710454	192683
PEBP4	-1.70212	6.8293	9.24645	0.00235953	0.173632	709242	157310
SPTB	2.72692	2.37444	9.21785	0.00239667	0.175461	711142	6710
CD72	-1.80431	2.8477	9.19	0.00243341	0.177242	100427076	971
CLEC1A	0.942548	5.33563	9.17842	0.00244885	0.177461	717526	51267
GPC1	-1.35992	5.49815	9.15835	0.00247586	0.178512	698326	2817
SGCD	-1.53903	4.19107	9.11495	0.00253529	0.180796	715190	6444
SEMA3B	-1.21924	5.40797	9.11183	0.00253961	0.180796	703553	7869
IL4I1	-1.53215	4.10645	9.10758	0.00254552	0.180796	719114	259307
NTN1	1.44961	3.88428	9.08291	0.00258009	0.182343	717645	9423
MMRN1	2.22253	5.75491	9.00994	0.00268515	0.188834	704009	22915
PCK2	1.51189	4.64128	8.99771	0.00270318	0.189169	714922	5106
NUPR1L	-1.73756	0.47778	8.95681	0.00276437	0.192508	NA	NA
TRPC5OS	-2.51338	0.21869	8.90017	0.00285144	0.197559	106995300	100329135
MLANA	-2.13993	2.33997	8.88968	0.00286787	0.197559	715882	2315
SLC9A5	-1.77091	1.23303	8.88298	0.00287841	0.197559	699037	6553
MYOC	1.26074	6.26245	8.81133	0.00299365	0.204485	704406	4653
CD83	-1.66952	4.34065	8.78609	0.00303536	0.206347	701825	9308
UBD	3.15438	4.20723	8.77378	0.00305592	0.20676	711020	10537
TMEM178A	-1.50186	5.0058	8.75324	0.00309052	0.208114	714010	130733
CHST6	2.02363	1.26429	8.7129	0.00315965	0.211771	711570	4166
TDRD5	-2.59714	-1.18468	8.70035	0.0031815	0.212238	716831	163589
GLCE	-1.10734	5.41288	8.65703	0.00325802	0.216333	694999	26035
CCL20	-3.91503	2.25489	8.61927	0.00332625	0.219841	574182	6364
TFPI2	-2.5162	4.06409	8.55946	0.00343731	0.226134	700850	7980
KRT5	-2.78655	1.72241	8.50647	0.00353885	0.231746	100424400	3852
TYMP	0.951097	6.12333	8.44741	0.00365564	0.238301	NA	1890
KIF19	2.39495	-0.70242	8.40586	0.00374014	0.242701	697090	124602
SPATA9	-1.74533	2.32151	8.36475	0.0038257	0.247129	698748	83890
KCNAB1	-1.37723	3.82114	8.35655	0.003843	0.247129	706635	7881
DCSTAMP	-2.21177	2.09743	8.33657	0.0038855	0.247245	695237	81501
CD200	-1.13411	4.89289	8.33411	0.00389075	0.247245	708110	4345
MAL	1.69426	1.97262	8.33131	0.00389676	0.247245	703532	4118
TIMD4	2.16471	3.00523	8.3125	0.00393732	0.248713	715236	91937
COL6A6	-2.57244	2.24152	8.30186	0.00396045	0.249072	719319	131873
CA1	3.23458	1.58639	8.25907	0.0040549	0.253893	703701	759
HACL1	-1.18753	6.65436	8.21543	0.00415356	0.257988	694261	26061
GPR158	-2.42628	0.982047	8.21241	0.00416049	0.257988	707065	57512
AKR1C1	-1.66963	9.2981	8.20631	0.00417451	0.257988	711198	1645
2025-09-04	-1.38783	5.79032	8.16616	0.00426791	0.262623	NA	NA
SLC15A3	-0.869764	6.28263	8.15653	0.00429064	0.262889	696060	51296
KIAA1199	3.56204	5.83085	8.07142	0.00449688	0.274348	NA	NA
OLR1	-2.62405	2.19106	8.04655	0.00455905	0.276958	717596	4973
CXCL14	-1.05252	6.37241	8.03038	0.00459992	0.277775	712076	9547
CECR1	-1.88702	3.05416	8.02106	0.00462364	0.277775	NA	NA
PF4	1.81398	1.285	8.01823	0.00463088	0.277775	703451	5196
MSR1	-1.25322	5.23083	7.99959	0.0046788	0.279172	709365	4481
PODXL2	-1.30821	3.78648	7.98483	0.00471709	0.279172	710701	50512
IER5L	1.21374	3.91686	7.98118	0.00472661	0.279172	722564	389792
CILP	-1.48061	7.85275	7.97154	0.00475186	0.279172	709042	8483
PRSS56	-2.36865	-0.798706	7.96512	0.00476874	0.279172	717558	646960
GRIN3B	2.3247	0.0611204	7.94167	0.00483093	0.279172	721155	116444
SLC6A6	-1.04194	6.90101	7.9413	0.00483191	0.279172	701172	6533
FAM115A	-1.21639	6.89049	7.93535	0.00484783	0.279172	NA	NA
SLC25A1	-1.04332	6.47371	7.9351	0.00484849	0.279172	719075	6576
F13A1	1.66762	6.88404	7.93464	0.00484972	0.279172	711264	2162
LDLRAP1	-0.967984	6.46101	7.92627	0.00487222	0.279341	713032	26119
ASIC1	-1.69976	2.36797	7.89076	0.00496881	0.283739	713320	41
RNF207	-1.54374	3.03711	7.87732	0.00500586	0.284343	702815	388591
PLEK	-1.47682	4.29797	7.8725	0.00501922	0.284343	698949	5341
MARK1	-1.01952	4.98718	7.85955	0.00505529	0.285091	710695	4139
NCMAP	1.83429	0.582998	7.85345	0.00507237	0.285091	712192	400746
SYNDIG1	-1.68174	3.11883	7.82472	0.00515364	0.287777	704737	79953
MMD	-1.3957	7.31729	7.81897	0.00517006	0.287777	706723	23531
ARL4A	1.04478	5.32983	7.81478	0.00518205	0.287777	693302	10124
LMX1B	1.98299	-0.51916	7.80826	0.00520078	0.287777	701912	4010
TNIP3	-2.12934	1.61083	7.78218	0.00527642	0.288036	709178	79931
PHOSPHO1	3.15438	1.4995	7.78192	0.00527718	0.288036	698959	162466
ALDH1A3	-1.626	7.65332	7.77789	0.00528894	0.288036	694231	220
BTN3A2	-1.11106	5.13993	7.77311	0.00530295	0.288036	NA	11118
LMO3	-2.30126	1.75733	7.77195	0.00530636	0.288036	701893	55885
ALDOC	-1.5764	9.7624	7.75236	0.00536425	0.290076	709213	230
CHRDL1	-1.30492	9.44182	7.7435	0.00539061	0.290401	706100	91851
LRRC15	2.07561	3.33667	7.72253	0.00545359	0.29269	707574	131578
MMP28	-1.35371	5.19886	7.70031	0.00552114	0.295205	574250	79148
LPIN1	-1.48459	8.45148	7.68806	0.00555874	0.29561	697682	23175
EPHB6	-1.60572	2.29308	7.68437	0.00557012	0.29561	704886	2051
CLMP	-0.975097	7.23367	7.622	0.00576606	0.304875	708098	79827
CUX2	-2.2523	-0.163159	7.60683	0.00581477	0.306316	712795	23316
SLC7A10	-1.62182	4.7821	7.56287	0.00595831	0.311233	100430378	56301
SLC38A3	-2.22437	0.529826	7.56082	0.00596507	0.311233	703671	10991
FABP5	-1.14347	7.75752	7.55641	0.0059797	0.311233	701009	2171
APMAP	-1.25156	8.30446	7.55171	0.00599532	0.311233	704948	57136
SYNC	-1.66472	2.24141	7.53088	0.00606502	0.313711	709783	81493
CCL5	-1.43022	2.53183	7.48454	0.0062231	0.320153	574178	6352
S100B	-1.27349	7.14943	7.48055	0.0062369	0.320153	708117	6285
TDRD6	-1.45353	3.21177	7.46086	0.00630547	0.320153	704453	221400
AKR7A2	-1.14641	6.95963	7.4525	0.00633485	0.320153	703051	8574
FAM131B	-1.68148	3.84837	7.45042	0.00634216	0.320153	706530	9715
TMEM255A	-1.84767	1.79779	7.4446	0.0063627	0.320153	696050	55026
FAM151A	-1.98893	-0.347189	7.44337	0.00636704	0.320153	715361	338094
OLFML1	-1.12566	6.18505	7.44283	0.00636897	0.320153	100430528	283298
C15orf48	-2.82738	3.18089	7.42843	0.00642012	0.321592	NA	84419
ABCD2	-1.43891	4.67263	7.38828	0.00656501	0.327322	697556	225
CD300E	-2.97665	2.88014	7.382	0.00658798	0.327322	114673189	342510
BBOX1	-2.31089	0.192758	7.37783	0.00660329	0.327322	699465	8424
PI3	-2.80603	0.91748	7.34469	0.00672612	0.331571	574237	5266
CHRNA1	-2.25407	2.10452	7.34219	0.00673547	0.331571	698578	1134
RSPH10B	2.5626	0.735276	7.30047	0.00689367	0.338193	NA	222967
MAL2	-1.35166	5.7069	7.28974	0.00693497	0.339053	705045	114569
BTN3A3	-1.0417	6.19605	7.26671	0.00702443	0.341878	699983	10384
CAPN12	-1.35592	2.8562	7.26257	0.00704063	0.341878	693804	147968
E2F2	2.57703	2.00277	7.24787	0.00709851	0.34352	710200	1870
LGALS3BP	-0.831015	6.24292	7.19251	0.00732083	0.351924	710853	3959
AKAP5	-1.62948	1.66056	7.18809	0.00733889	0.351924	707162	9495
KLK7	-2.03302	3.53933	7.18632	0.00734613	0.351924	722683	5650
NFAM1	-1.50948	4.52634	7.16719	0.0074249	0.354508	710294	150372
CEBPD	1.18242	7.43151	7.12189	0.00761486	0.360196	714577	1052
PAQR9	2.53362	1.27694	7.11191	0.00765734	0.360196	714170	344838
DHDH	-1.35759	2.72397	7.10691	0.00767873	0.360196	718930	27294
CCL21	2.00393	5.6619	7.10091	0.0077045	0.360196	574183	6366
IL17RD	-1.4741	2.49087	7.09873	0.00771386	0.360196	704650	54756
PTK2B	-1.32848	4.73287	7.09469	0.00773128	0.360196	712787	2185
CDH6	-1.31751	3.20979	7.0795	0.00779706	0.360196	695557	1004
KRT79	-1.89192	0.500799	7.07944	0.00779735	0.360196	700188	338785
PTGDS	-1.45382	8.02426	7.06644	0.0078541	0.360196	707990	5730
SPAG17	-1.99073	0.0259919	7.06567	0.00785751	0.360196	711878	200162
AGT	1.24399	3.12538	7.06526	0.00785927	0.360196	714203	183
VTN	-2.57205	1.44463	7.06479	0.00786135	0.360196	708499	7448
LY6G6C	-2.51026	0.290786	7.06236	0.00787203	0.360196	716220	80740
MYO1A	-1.88039	1.10256	7.00724	0.00811808	0.370267	714033	4640
IGSF6	-1.61158	2.82771	6.9866	0.00821221	0.373347	699485	10261
UPK3B	-2.31493	4.05563	6.9767	0.00825776	0.373347	715377	105375355
KIAA1467	-1.1168	5.33353	6.97534	0.00826406	0.373347	NA	NA
FSTL3	0.991837	7.29896	6.94398	0.00841017	0.37875	721100	10272
RAB3IL1	1.06218	5.57288	6.92968	0.0084777	0.380155	719016	5866
MREG	-1.87682	0.743684	6.91989	0.00852424	0.380155	695056	55686
KIAA1024	-2.17641	1.38935	6.91833	0.00853167	0.380155	NA	NA
GGT5	0.944503	5.91553	6.91493	0.00854789	0.380155	NA	2687
PRELP	1.16405	7.45849	6.90046	0.00861736	0.382054	702702	5549
ADRA1B	-1.47442	2.10314	6.8724	0.00875369	0.386897	695106	147
PPIP5K1	-1.12849	5.1246	6.8633	0.00879841	0.387673	710588	9677
NEBL	-1.90482	3.8649	6.84226	0.00890262	0.391058	702764	10529
CDH1	-2.1579	0.531775	6.79526	0.00914002	0.397353	704387	999
C3orf67	-1.81801	0.218022	6.79241	0.00915463	0.397353	NA	NA
GPAM	-1.65827	8.78765	6.79194	0.00915703	0.397353	696042	57678
LPAR1	0.898196	6.0503	6.79189	0.00915727	0.397353	709208	1902
ARSD	-0.958492	5.78986	6.7853	0.00919116	0.397615	704070	414
GLDN	-1.49644	3.57369	6.77683	0.0092349	0.3983	693831	342035
DNTT	-1.84385	-0.649823	6.75994	0.0093227	0.400876	704482	1791
ZCWPW1	-1.36118	3.02555	6.75328	0.00935754	0.401166	711911	55063
GFRAL	-1.81668	-0.143414	6.74074	0.00942355	0.402786	714935	389400
KIAA0408	-1.86005	-0.651806	6.72433	0.00951065	0.405295	100429459	9729
RNF208	-1.9615	0.673391	6.70372	0.00962118	0.408786	705563	727800
ASRGL1	1.09891	5.84304	6.69819	0.00965109	0.40884	718871	80150
FHAD1	-2.39414	0.153424	6.69247	0.00968212	0.408941	699900	114827
CPA2	-1.73797	1.12435	6.6765	0.00976922	0.41041	706684	1358
CLSTN3	1.23665	5.41369	6.67556	0.0097744	0.41041	715119	9746
EDEM2	0.846481	5.81913	6.66752	0.00981859	0.411056	706150	55741
C11orf63	-1.57605	2.1289	6.65175	0.00990587	0.413497	NA	NA
ASPA	-1.40987	2.70105	6.62338	0.0100649	0.41891	706170	443
FCGBP	-1.44662	2.90764	6.58796	0.0102671	0.425551	700539	8857
CREG1	-0.964567	8.24244	6.58502	0.010284	0.425551	701021	8804
AGL	-0.743456	5.37049	6.56984	0.0103721	0.427956	710910	178
TESC	1.57668	3.1249	6.54359	0.0105263	0.433063	693518	54997
NCALD	-0.940696	6.50263	6.52983	0.010608	0.435173	706856	83988
PECR	-1.21964	6.6068	6.51723	0.0106834	0.43701	695174	55825
AQP3	1.62327	3.24514	6.48967	0.0108503	0.441985	702721	360
GATM	-1.12149	5.04344	6.47933	0.0109136	0.441985	713306	2628
FBXL16	-2.41212	0.385767	6.47644	0.0109313	0.441985	722364	146330
CNN1	0.865365	5.93294	6.46979	0.0109723	0.441985	716681	1264
PI16	-1.1134	8.57055	6.46902	0.0109771	0.441985	719301	221476
FRMD8	0.889237	6.18633	6.46438	0.0110058	0.441985	716379	83786
RCN2	-0.849131	5.87415	6.46181	0.0110218	0.441985	708127	5955
METTL24	-1.6412	0.658245	6.45577	0.0110593	0.442246	697600	728464
FRK	-1.80707	0.274746	6.43748	0.0111737	0.444635	716267	2444
C1QL3	-1.99057	1.1045	6.43628	0.0111813	0.444635	100429967	389941
WSCD1	-1.42763	3.21077	6.42221	0.0112702	0.445791	712488	23302
CNTNAP2	-2.1543	1.89609	6.4218	0.0112728	0.445791	574172	26047
KRT8	-2.25442	3.97246	6.40799	0.0113608	0.448031	700449	3856
CBS	2.38636	2.62046	6.3943	0.0114487	0.450253	100423684	875
CTTNBP2	1.65952	6.01817	6.38804	0.0114892	0.450604	705351	83992
SLC45A3	-1.55046	3.8595	6.38185	0.0115293	0.450939	697420	85414
R3HDM4	1.10504	6.09587	6.37381	0.0115816	0.451748	704227	91300
ST18	-1.84744	-0.564402	6.36896	0.0116133	0.451749	709973	9705
USH2A	-1.84062	-1.11198	6.35559	0.0117012	0.453931	708278	7399
OTUB2	-1.50409	3.40154	6.34645	0.0117616	0.454019	706795	78990
ABCA2	-0.88802	7.07823	6.33085	0.0118656	0.454019	721631	20
CCR1	-1.09053	5.10028	6.32669	0.0118934	0.454019	574188	1230
TRIM58	2.05494	4.08549	6.32306	0.0119178	0.454019	699182	25893
CPEB2	-0.907661	5.73167	6.32196	0.0119252	0.454019	722844	132864
TP53I11	0.76178	5.36943	6.32049	0.0119351	0.454019	715295	9537
CHAC1	2.14298	1.98114	6.31671	0.0119605	0.454019	705007	79094
ACCS	-1.2127	3.89292	6.31607	0.0119648	0.454019	715798	84680
SOX6	-1.11493	2.9813	6.31239	0.0119897	0.454019	697831	55553
MACC1	-2.12442	-0.894947	6.30416	0.0120455	0.454333	707470	346389
CEBPA	-1.57532	7.19825	6.29648	0.0120978	0.454333	717153	1050
ACE2	1.24072	4.61065	6.29168	0.0121306	0.454333	712790	59272
GALNT9	-1.98723	-0.453571	6.2897	0.0121442	0.454333	710382	50614
MATN4	-1.35297	2.28597	6.28774	0.0121576	0.454333	717652	8785
MYL4	2.35054	0.0502169	6.28317	0.012189	0.454333	717354	4635
HLF	-1.41143	4.0992	6.25942	0.0123535	0.456389	706623	3131
FOXD1	1.79465	-0.0350393	6.25057	0.0124153	0.456389	106998807	2297
RAD51D	-1.27607	3.47322	6.24851	0.0124298	0.456389	718665	5892
TRNP1	-2.86783	0.431693	6.24634	0.012445	0.456389	715405	388610
MOCS1	1.14773	4.72954	6.24376	0.0124631	0.456389	719625	4337
AMIGO2	-1.19769	6.93548	6.24361	0.0124642	0.456389	705386	347902
IL13RA2	-1.23574	3.2764	6.24309	0.0124679	0.456389	708339	3598
SEC14L5	2.05918	-1.20727	6.23449	0.0125285	0.456812	710352	9717
IL1RL1	2.1106	6.22693	6.23239	0.0125434	0.456812	711893	9173
KAL1	-1.80726	2.49729	6.22347	0.0126068	0.457235	NA	NA
PLXNA4	-1.4955	0.718106	6.22174	0.0126191	0.457235	705098	91584
FGF12	-1.10494	4.24801	6.20375	0.012748	0.460734	705813	2257
DDIT4	0.894624	7.17079	6.18586	0.0128775	0.464033	715307	54541
TRIM9	-1.29278	2.96609	6.18219	0.0129043	0.464033	706951	114088
P2RY6	1.3238	2.51684	6.17572	0.0129516	0.464564	718623	5031
SPAG5	-1.25417	3.77717	6.17115	0.012985	0.464597	709400	10615
HHEX	1.04989	4.04809	6.1601	0.0130664	0.466339	699012	3087
GPR97	1.85265	2.94729	6.12669	0.0133156	0.473915	NA	NA
CYP3A5	-1.9433	1.43989	6.12279	0.013345	0.473915	678692	1577
NPR3	-1.76128	8.15425	6.10154	0.0135064	0.478455	697245	4883
GYS1	-0.869966	6.53641	6.08734	0.0136154	0.481122	574233	2997
B3GNT1	-0.931732	4.20058	6.07618	0.0137017	0.482431	NA	NA
PLEKHA4	0.888181	5.52419	6.07018	0.0137483	0.482431	718891	57664
EFCAB3	1.58613	2.803	6.06947	0.0137538	0.482431	NA	146779
SHCBP1	1.59507	4.19909	6.03663	0.014012	0.490284	716009	79801
PRPS2	0.916476	6.11349	6.02553	0.0141004	0.492169	720853	5634
PRKD1	0.915923	5.02675	6.00236	0.0142868	0.496601	716937	5587
MOXD1	-1.50681	3.21676	5.99001	0.0143871	0.496601	709771	26002
KIAA1549L	-1.9599	1.01235	5.9886	0.0143987	0.496601	694254	25758
MAP2K6	-1.88494	1.20708	5.98822	0.0144018	0.496601	693914	5608
LRP4	1.03042	4.6869	5.98214	0.0144514	0.496601	714038	4038
SGK2	-1.85281	6.18947	5.9818	0.0144543	0.496601	695356	10110
CXADR	-2.28514	2.56743	5.97977	0.0144708	0.496601	716409	1525
RDH5	-1.11472	5.29146	5.9736	0.0145216	0.496762	709644	5959
HAVCR2	-1.62838	2.06974	5.96063	0.0146288	0.496762	714891	84868
TMEM132A	-1.0113	5.2553	5.95821	0.0146489	0.496762	695291	54972
STOML3	-2.48131	-1.1701	5.95311	0.0146914	0.496762	696490	161003
BMP5	2.21288	0.0846432	5.95104	0.0147086	0.496762	711989	653
SULT1C4	-1.4983	2.78582	5.95049	0.0147132	0.496762	693903	27233
OCA2	-1.68603	1.07604	5.94978	0.0147191	0.496762	712220	4948
USP2	-1.40676	2.30774	5.93641	0.0148312	0.497993	705191	9099
CD70	1.50989	1.5355	5.93442	0.0148479	0.497993	701080	970
NNT	-0.891175	6.53055	5.93103	0.0148765	0.497993	701110	23530
CYBB	-0.854805	6.64633	5.9264	0.0149157	0.497993	696542	1536
ALOX15	-2.63522	4.17339	5.92471	0.01493	0.497993	709212	246
KEL	2.25552	1.25175	5.91894	0.014979	0.498462	703492	3792
BAI2	-1.17351	3.80749	5.89807	0.0151575	0.503229	NA	NA
KIRREL3	-2.0201	0.528466	5.88929	0.0152332	0.503586	714534	84623
ENPP2	-0.905135	7.13331	5.87798	0.0153314	0.503586	705287	5168
SLCO2A1	1.24773	6.42133	5.87492	0.015358	0.503586	717411	6578
CA3	-1.68315	-1.10895	5.87384	0.0153675	0.503586	703801	761
CCDC158	-1.64301	-0.284149	5.87156	0.0153874	0.503586	699735	339965
CECR2	2.64517	1.77	5.86542	0.0154411	0.503586	718454	27443
RASL12	1.07683	3.59788	5.86027	0.0154864	0.503586	708527	51285
CSF1	0.821461	7.23249	5.85885	0.0154989	0.503586	702532	1435
FER1L5	-0.907878	4.53651	5.85797	0.0155066	0.503586	709889	90342
LAMB4	-1.69872	0.228478	5.85634	0.015521	0.503586	702225	22798
KCNK1	1.30732	3.26951	5.83098	0.0157464	0.508543	718815	3775
EIF4EBP1	0.85967	6.07872	5.82808	0.0157723	0.508543	703628	1978
OSGIN2	-0.868316	6.78018	5.81972	0.0158475	0.508543	695376	734
C1orf162	1.05699	3.99193	5.81945	0.0158499	0.508543	NA	128346
FCN2	1.98711	1.4012	5.81776	0.0158651	0.508543	712486	2220
IGFL4	-1.72467	-0.252859	5.81528	0.0158875	0.508543	100429135	444882
RGS1	-1.24247	4.43105	5.79396	0.0160813	0.51266	712754	5996
DMD	-0.877142	6.31205	5.78873	0.0161292	0.51266	708073	1756
KNDC1	-2.27884	-1.03659	5.78641	0.0161505	0.51266	719767	85442
CD226	-1.90594	-0.917999	5.7854	0.0161598	0.51266	703878	10666
SMAGP	1.34789	2.67592	5.77128	0.0162902	0.514313	694774	57228
CORO6	0.989364	6.85066	5.76897	0.0163116	0.514313	711818	84940
LGMN	-1.10534	8.66048	5.7662	0.0163373	0.514313	703734	5641
GDA	-1.82923	2.99541	5.76419	0.016356	0.514313	701796	9615
PCDP1	-1.49998	1.66781	5.75712	0.016422	0.515254	NA	NA
LRRC36	-1.71341	0.526231	5.73498	0.0166303	0.519803	697849	55282
PRNP	-1.3677	8.62396	5.73397	0.0166398	0.519803	717859	5621
MYOM3	1.82927	1.74885	5.72082	0.0167649	0.522567	719256	127294
ZNF536	1.87382	-1.14055	5.70899	0.0168783	0.524039	713142	9745
CXCL1	-2.01214	2.8781	5.70823	0.0168855	0.524039	574222	2919
RYR1	-1.19364	2.97581	5.70315	0.0169345	0.524404	693612	6261
TSPAN13	0.873098	5.256	5.6994	0.0169708	0.524404	714570	27075
PYGM	-1.26505	2.71848	5.69212	0.0170413	0.524514	717451	5837
SNX32	-1.74148	2.33998	5.689	0.0170716	0.524514	721888	254122
AIM1	-0.861122	5.71234	5.68767	0.0170846	0.524514	NA	NA
PLEKHH1	-1.47049	0.527581	5.6771	0.0171878	0.526551	713855	57475
MEGF9	-0.736348	5.54925	5.65993	0.0173568	0.529527	704605	1955
SLC22A12	-1.59207	-0.938389	5.6597	0.0173591	0.529527	717530	116085
VASN	0.854499	6.04588	5.65121	0.0174434	0.530963	100426861	114990
RAMP3	0.996257	6.77106	5.63633	0.017592	0.532852	697349	10268
KLHL31	-2.03385	3.07517	5.63276	0.0176279	0.532852	710672	401265
ACACA	-1.03732	6.61864	5.63017	0.017654	0.532852	714218	31
SOCS1	1.48915	1.61146	5.63009	0.0176547	0.532852	711180	8651
PYROXD2	-1.28132	3.54802	5.61141	0.0178439	0.537119	707797	84795
SPTBN4	-1.56661	-0.6288	5.60871	0.0178714	0.537119	701922	57731
CD244	-1.94214	0.122224	5.59777	0.0179833	0.537728	719800	51744
PARD6G	1.22921	2.93834	5.5961	0.0180005	0.537728	699479	84552
FLNC	-1.24408	7.45174	5.59075	0.0180556	0.537728	700223	2318
FAM129B	0.909618	7.82745	5.58907	0.0180729	0.537728	NA	NA
AAMDC	-1.06426	4.70079	5.58839	0.01808	0.537728	699328	28971
FHDC1	1.94935	2.75606	5.58421	0.0181231	0.537892	696136	85462
CDC42EP5	0.960492	3.94882	5.54483	0.0185354	0.54857	106994858	148170
GPATCH4	0.905616	5.23052	5.54078	0.0185783	0.54857	718516	54865
OSBPL8	-0.711515	6.25011	5.53891	0.0185982	0.54857	693338	114882
NGEF	1.79395	0.516119	5.53371	0.0186535	0.549068	713917	25791
KIAA1239	1.799	4.32967	5.51683	0.0188344	0.553251	NA	NA
FGF9	-2.34652	1.38783	5.48432	0.0191878	0.562474	721324	2254
PDE11A	-1.91247	-0.0737659	5.47533	0.0192867	0.563529	702458	50940
PGF	1.16853	4.21484	5.4675	0.0193734	0.563529	701219	5228
ST3GAL4	0.717391	5.50527	5.46698	0.0193791	0.563529	717792	6484
RGS5	-1.02494	7.70605	5.46273	0.0194262	0.563529	693510	8490
MST1R	-1.02219	4.72208	5.46014	0.0194551	0.563529	704437	4486
SLC47A1	-1.11187	3.93505	5.45891	0.0194688	0.563529	703544	55244
DSC3	-1.76522	0.646913	5.4561	0.0195001	0.563529	712805	1825
HAS2	1.40959	3.22198	5.43407	0.0197476	0.568297	703353	3037
SLC29A3	-1.39492	4.00526	5.43305	0.0197591	0.568297	709682	55315
BAG2	1.01471	4.25408	5.42928	0.0198018	0.568297	712778	9532
CCDC136	-1.73424	1.22961	5.4273	0.0198243	0.568297	701874	64753
EPB42	3.10444	2.51357	5.42159	0.0198893	0.569016	709427	2038
IGSF9	-1.94052	0.894689	5.41323	0.0199847	0.570605	719535	57549
ECM2	-0.869344	7.67064	5.39889	0.0201495	0.57337	716641	1842
LY86	-1.54312	2.45903	5.39782	0.0201619	0.57337	711507	9450
PARVG	-1.35411	2.65657	5.38673	0.0202905	0.575879	712624	64098
SLC24A3	-1.07633	5.15715	5.36892	0.0204987	0.580634	702212	57419
WDFY4	-1.06586	3.56464	5.35764	0.0206317	0.581211	719472	57705
MXRA8	1.06124	7.36335	5.35741	0.0206344	0.581211	705989	54587
LTBP1	0.851147	6.6604	5.35683	0.0206412	0.581211	709607	4052
RBP4	-1.34431	9.2939	5.33739	0.0208727	0.585807	701270	5950
C1orf185	-1.5993	0.303829	5.33286	0.0209271	0.585807	NA	284546
CACNA2D2	-1.56883	2.80335	5.33141	0.0209444	0.585807	702429	9254
MDK	1.14207	5.62918	5.3294	0.0209686	0.585807	714591	4192
HVCN1	-1.24131	3.30566	5.32369	0.0210374	0.586204	709745	84329
AHNAK	-0.786324	6.33271	5.31925	0.0210911	0.586204	718802	79026
CDC25B	0.828011	5.43786	5.31802	0.021106	0.586204	717573	994
FSTL4	-1.71717	1.0017	5.31283	0.0211689	0.586811	709868	23105
DLGAP1	-1.30056	1.336	5.30163	0.0213055	0.588367	694049	9229
CHPF	-0.839945	6.35067	5.30146	0.0213075	0.588367	703860	79586
MAT1A	-2.11597	-0.0879504	5.28667	0.0214893	0.591289	700519	4143
RNF212	-1.46666	2.13784	5.28611	0.0214962	0.591289	100424020	285498
HTRA3	1.08266	7.90171	5.28059	0.0215645	0.592028	722638	94031
IDH2	-0.819078	5.88624	5.25684	0.0218606	0.598768	701480	3418
TP53	0.705013	5.06438	5.2542	0.0218939	0.598768	716170	7157
PLCD4	-0.855507	4.28862	5.2436	0.0220276	0.601273	699569	84812
DYNC1I1	-1.86333	-0.872005	5.23043	0.0221951	0.604688	574351	1780
ATAD2	-0.798202	4.99911	5.21505	0.0223922	0.607413	704478	29028
LGALS12	-1.51877	7.31461	5.21322	0.0224158	0.607413	718300	85329
CLIC2	0.736845	5.71951	5.21242	0.0224261	0.607413	703475	1193
SLC26A4	-2.10174	0.317224	5.20939	0.0224653	0.607413	699859	5172
TMEM196	-1.94935	-0.481457	5.19794	0.0226137	0.61027	713402	256130
MAFA	-1.46249	-0.808271	5.18838	0.0227385	0.61248	106999985	389692
FAM13C	-1.95341	1.85361	5.18431	0.0227917	0.612759	702439	220965
SBSN	-1.95677	0.2136	5.1778	0.0228773	0.61363	718724	374897
PCYOX1	-0.881003	7.84778	5.17531	0.0229101	0.61363	710068	51449
CD180	-1.49061	1.86849	5.16674	0.0230233	0.614028	698490	4064
MKNK2	0.859245	7.17307	5.16501	0.0230463	0.614028	721436	2872
SHROOM2	-1.08334	2.93551	5.16443	0.023054	0.614028	720802	357
CDNF	-1.47372	-0.815652	5.15417	0.0231907	0.614414	697138	441549
SESN2	1.07106	4.61953	5.15073	0.0232366	0.614414	716904	83667
CTSF	-0.870786	6.66566	5.14345	0.0233343	0.614414	713743	8722
HPS5	1.14953	5.39603	5.14341	0.0233348	0.614414	694434	11234
RBPMS2	-0.955395	5.46882	5.1417	0.0233577	0.614414	712536	348093
SYNGR1	-0.937308	3.77476	5.13869	0.0233983	0.614414	100427479	9145
SPON1	-0.74574	5.1784	5.13503	0.0234476	0.614414	699833	10418
WIF1	-1.33141	3.31093	5.13457	0.0234539	0.614414	677704	11197
EPB41L1	-0.869403	6.65876	5.13439	0.0234564	0.614414	710697	2036
CAB39L	-0.899882	5.61165	5.12893	0.0235302	0.614414	706066	81617
DYNLT1	-0.691907	5.72505	5.12807	0.0235419	0.614414	106998065	6993
ZFAT	-1.08803	2.8849	5.11495	0.0237206	0.617948	698512	57623
KCNE2	-1.67383	1.02547	5.10699	0.0238296	0.618821	NA	9992
PANK3	-0.714606	4.57168	5.1051	0.0238556	0.618821	100427204	79646
PPP1R14B	0.74772	6.27071	5.10302	0.0238842	0.618821	722103	26472
SDPR	-0.719592	6.83915	5.09379	0.0240117	0.620997	NA	NA
RILP	1.01315	4.30847	5.08419	0.024145	0.622662	701798	83547
IGSF10	-2.13628	2.21749	5.07759	0.024237	0.622662	709661	285313
IFNLR1	-1.52911	0.687202	5.07736	0.0242402	0.622662	711625	163702
NKAIN1	1.66302	-0.278539	5.07663	0.0242505	0.622662	704595	79570
MMP12	-1.42844	-0.564175	5.07236	0.0243103	0.623077	703867	4321
BANK1	-1.24084	3.66939	5.06789	0.024373	0.623115	710040	55024
PRDM8	1.1706	2.6858	5.06604	0.0243991	0.623115	696013	56978
TNNT1	-2.43328	1.11408	5.04917	0.0246377	0.628086	698339	7138
2025-09-03	-1.37499	1.04413	5.04114	0.0247522	0.628798	NA	NA
PLA2R1	-1.02691	5.14564	5.04066	0.0247591	0.628798	700191	22925
SYTL5	-2.35412	1.07572	5.03795	0.0247978	0.628798	697915	94122
CYP8B1	1.77637	-0.679771	5.03308	0.0248676	0.629451	717247	1582
ZNF229	-1.41308	0.675349	5.01793	0.0250861	0.632982	712413	7772
HES2	-1.95882	0.868631	5.01726	0.0250958	0.632982	703404	54626
AKR7A3	-1.56093	-0.091942	5.00519	0.0252715	0.636289	NA	22977
NFE2	2.28463	2.14773	5.00072	0.0253367	0.636809	705061	4778
SV2B	1.57485	1.64368	4.97066	0.0257808	0.646831	710980	9899
TUB	-0.782188	4.90413	4.96742	0.0258291	0.646907	706054	7275
IL1B	-1.95263	2.62298	4.96163	0.0259158	0.647941	704701	3553
BTC	-1.36706	1.2903	4.9519	0.026062	0.650457	702178	685
PRUNE2	-0.889671	5.68465	4.92673	0.0264443	0.658847	707402	158471
TMEM38A	-1.04057	3.08709	4.92149	0.0265247	0.659697	719600	79041
TKT	-1.03789	8.25129	4.91693	0.0265947	0.65999	694327	7086
MST4	-1.18192	3.17024	4.91421	0.0266367	0.65999	NA	NA
ENTPD3	-1.31642	4.23426	4.90825	0.0267287	0.65999	718311	956
RDH8	-1.60492	1.09399	4.90644	0.0267567	0.65999	711496	50700
SCARF2	0.921414	5.39278	4.90574	0.0267676	0.65999	695466	91179
SPAG8	-1.50342	-0.287701	4.90007	0.0268556	0.661018	695859	26206
KIAA1456	1.94943	1.24602	4.89518	0.0269317	0.661751	NA	NA
CCDC141	-1.41208	2.66683	4.88283	0.0271251	0.664831	709063	285025
EMILIN1	0.802535	6.39251	4.87817	0.0271985	0.664831	698204	11117
PIK3AP1	-0.963403	4.22573	4.87784	0.0272036	0.664831	705017	118788
PCSK1	1.89584	0.852378	4.87532	0.0272434	0.664831	699742	5122
NTM	-1.048	4.21175	4.8663	0.0273862	0.667176	693345	50863
PDZK1IP1	-2.13268	0.418417	4.85146	0.0276228	0.671794	709916	10158
SELENBP1	-1.09975	7.2803	4.84813	0.0276762	0.671948	716741	8991
POLA2	1.09405	5.72907	4.84101	0.0277906	0.673297	716541	23649
RAD9B	-1.3738	-0.127705	4.83805	0.0278384	0.673297	711050	144715
BCO2	-1.35229	1.45433	4.83589	0.0278732	0.673297	712095	83875
LTBP2	0.996319	7.15029	4.82879	0.0279883	0.67476	699435	4053
SIAH2	0.68642	4.87197	4.82632	0.0280283	0.67476	710222	6478
MEST	-1.06662	7.07289	4.82016	0.0281287	0.676036	703327	4232
KLHL6	-1.12758	2.43907	4.81257	0.0282529	0.677441	705455	89857
CHRNA4	2.31446	1.14345	4.80808	0.0283266	0.677441	114670571	1137
ST8SIA1	-1.65464	0.462789	4.80648	0.0283528	0.677441	706707	6489
SORL1	-0.831104	4.05845	4.79864	0.0284823	0.677441	713011	6653
SPINK2	-1.75859	0.8576	4.79797	0.0284932	0.677441	693946	6691
MMP21	-1.33878	0.265646	4.79462	0.0285488	0.677441	695797	118856
MT1E	1.07907	7.66234	4.79396	0.0285597	0.677441	700977	4493
CRIP3	-1.90864	-0.161318	4.79353	0.0285668	0.677441	699610	401262
DUSP26	1.55965	-0.547322	4.78837	0.0286526	0.677778	697134	78986
AP3B2	-0.841881	4.2398	4.78696	0.028676	0.677778	694091	8120
CALML3	-1.56947	-0.0682346	4.77777	0.0288295	0.677818	722513	810
PXMP4	-0.945688	4.97596	4.77763	0.0288318	0.677818	714056	11264
AURKC	1.72131	1.47086	4.77565	0.028865	0.677818	709801	6795
SULT1A1	-0.842385	7.0036	4.77364	0.0288987	0.677818	NA	6817
CXCL6	-2.08818	0.512775	4.77267	0.028915	0.677818	704133	6372
PAPLN	-0.900376	5.29994	4.76751	0.0290017	0.678178	696394	89932
TEX29	-1.47424	-0.509962	4.76611	0.0290254	0.678178	695639	121793
FRMPD4	-1.51146	-0.603345	4.72837	0.029669	0.692083	710334	9758
GULP1	-1.19638	3.66849	4.7252	0.0297236	0.692226	708601	51454
MASP1	-0.987957	3.88325	4.72202	0.0297787	0.69238	708206	5648
TNFAIP8L3	0.868745	4.80763	4.71078	0.029974	0.695727	693574	388121
ASTN2	-1.38016	3.1942	4.70684	0.0300429	0.695727	702370	23245
COX4I2	-1.26702	2.12264	4.70044	0.0301548	0.695727	713095	84701
DGAT1	-1.03895	6.38624	4.69918	0.030177	0.695727	701489	8694
LMOD2	-1.56081	-0.661771	4.69814	0.0301953	0.695727	695774	442721
PTGER3	-0.865307	7.1766	4.69701	0.0302151	0.695727	703398	5733
NOX5	-1.51219	1.97013	4.68961	0.0303455	0.697319	694875	79400
SCARA5	1.15292	8.75815	4.6867	0.030397	0.697319	713377	286133
SPOCK3	-1.67929	4.87564	4.68195	0.0304811	0.697319	705964	50859
C1QC	1.17388	7.56722	4.67747	0.0305607	0.697319	708589	714
HIST2H2BE	-1.16085	3.0977	4.67744	0.0305612	0.697319	NA	NA
CALCRL	0.961374	6.03421	4.67654	0.0305773	0.697319	708187	10203
EMID1	1.60248	1.12212	4.67289	0.0306423	0.697476	717414	129080
KCNIP1	-1.35797	3.59372	4.67067	0.0306819	0.697476	706021	30820
WFDC1	0.820467	5.8398	4.66187	0.0308396	0.698346	715230	58189
THSD7B	-1.49358	-0.761313	4.66069	0.0308608	0.698346	710967	80731
TBC1D4	-0.856707	6.1207	4.66035	0.0308669	0.698346	696915	9882
MTMR12	-0.770463	4.35349	4.64475	0.0311487	0.703605	700668	54545
CYP39A1	-1.04394	4.08209	4.63437	0.0313377	0.706757	704242	51302
ABCB4	-1.26331	2.33235	4.62731	0.0314669	0.708551	706683	5244
TTC39C	-0.980745	3.1044	4.62384	0.0315306	0.708552	701560	125488
PPBP	1.84517	2.9603	4.6219	0.0315662	0.708552	703334	5473
PRRX2	0.989976	3.9869	4.61912	0.0316174	0.708587	716699	51450
KCNJ1	-1.90485	-0.509339	4.61257	0.0317384	0.710184	714848	3758
ZNF556	-1.79966	-1.01732	4.6083	0.0318175	0.710841	721602	80032
MAG	-1.55363	1.42642	4.60491	0.0318806	0.711136	718575	4099
RAB33A	1.7358	-0.284855	4.59301	0.0321026	0.714143	703002	9363
ENO4	-1.53375	-0.773802	4.58871	0.0321832	0.714143	700522	387712
MSX1	0.754575	4.69362	4.58835	0.0321901	0.714143	722771	4487
TCEA3	-1.18957	4.45564	4.58699	0.0322155	0.714143	718864	6920
PM20D2	0.857729	4.09239	4.57544	0.0324334	0.716531	700609	135293
ACVRL1	0.639014	6.44702	4.57319	0.0324761	0.716531	696471	94
SH2D5	1.68144	2.98161	4.57198	0.032499	0.716531	717509	400745
RAMP2	0.852692	7.1224	4.57066	0.032524	0.716531	707718	10266
EPS8L2	-1.72169	0.92068	4.55544	0.0328143	0.720581	720824	64787
NUDT10	1.40262	2.48819	4.55359	0.0328498	0.720581	695921	170685
C15orf59	-1.10716	2.57084	4.55234	0.0328739	0.720581	NA	NA
CD276	0.988646	7.47355	4.54561	0.0330033	0.720581	699877	80381
PRR16	1.60791	0.416627	4.54484	0.0330181	0.720581	699119	51334
FXYD6	0.899537	6.74839	4.54292	0.0330551	0.720581	698456	53826
KIF21B	-1.04639	5.40192	4.54261	0.0330611	0.720581	710792	23046
PC	-1.3633	7.97284	4.52084	0.0334844	0.728171	713103	5091
EML6	-1.4113	1.02387	4.51946	0.0335114	0.728171	718818	400954
GALNS	-0.723459	5.33702	4.51275	0.033643	0.729367	697850	2588
CFH	-0.78999	7.06071	4.51145	0.0336686	0.729367	717346	3075
MAMU-DOB	-1.77859	1.14068	4.50756	0.0337453	0.729921	717702	NA
SYDE2	-0.974676	2.90639	4.4892	0.0341097	0.735175	711151	84144
CHI3L2	-1.29284	3.98868	4.48332	0.0342272	0.735175	705024	1117
ADCY10	-1.37108	2.02367	4.48203	0.034253	0.735175	698566	55811
RORC	-2.3671	1.31408	4.48144	0.0342649	0.735175	717052	6097
CALB2	-1.57778	2.95941	4.48105	0.0342726	0.735175	106996403	794
DFNA5	0.764984	5.39435	4.47801	0.0343337	0.735175	NA	NA
TNNT2	-1.48146	2.35533	4.47726	0.0343487	0.735175	709882	7139
CA2	1.94057	2.04828	4.46648	0.0345661	0.738721	574263	760
IQGAP2	-0.817416	4.95632	4.45819	0.0347343	0.740123	712026	10788
DECR2	-0.807522	5.02853	4.45814	0.0347354	0.740123	695540	26063
TRIM6	-1.56618	1.84245	4.44928	0.034916	0.742862	100428125	117854
SLC4A3	-1.18547	2.73165	4.43093	0.0352932	0.74977	706115	6508
MRAP2	1.31506	1.1734	4.42798	0.0353543	0.749952	695659	112609
PTGES	0.819174	6.32147	4.41629	0.0355973	0.750204	716657	9536
ALDH3B1	-1.06345	3.92183	4.41375	0.0356504	0.750204	710746	221
MCF2L2	1.494	0.526399	4.41129	0.0357017	0.750204	705577	23101
ALS2CR8	-1.05046	2.94133	4.41079	0.0357124	0.750204	NA	NA
KLF8	-0.739757	6.51013	4.40945	0.0357403	0.750204	704591	11279
EHHADH	-0.853573	4.82695	4.40913	0.035747	0.750204	701193	1962
SH3PXD2B	0.849145	5.8133	4.4061	0.0358106	0.750204	702751	285590
CRISPLD1	-1.85118	0.833069	4.40495	0.0358347	0.750204	697491	83690
EPHX2	-0.934581	3.57727	4.40474	0.0358391	0.750204	712926	2053
ECHDC1	-0.826623	7.38859	4.40081	0.0359219	0.750837	712072	55862
TMOD1	0.911562	5.34857	4.39677	0.0360071	0.750962	715838	7111
SPHK1	0.960447	4.68955	4.39554	0.0360331	0.750962	710441	8877
NUGGC	-1.50515	1.98877	4.38586	0.0362382	0.754136	100428818	389643
RNF141	-0.725362	6.59828	4.36527	0.0366786	0.761785	706002	50862
PLEKHG6	-1.10276	3.93085	4.3637	0.0367125	0.761785	722030	55200
PROS1	-0.815786	8.09174	4.35437	0.0369141	0.764855	694845	5627
SLC11A1	0.851735	6.07406	4.34937	0.0370227	0.765995	701025	6556
TUBA4A	1.12495	3.47313	4.34323	0.0371564	0.767418	702583	7277
ARRDC2	0.702092	5.63365	4.33891	0.0372508	0.767418	719299	27106
WDR66	0.777501	4.72636	4.33882	0.0372528	0.767418	NA	NA
LPXN	-0.904957	4.51338	4.32968	0.0374533	0.770438	702033	9404
ZNF695	-1.2578	0.299918	4.31894	0.0376905	0.773586	NA	57116
TCF15	-1.29289	0.635339	4.31784	0.0377148	0.773586	716916	6939
ARL11	-1.15048	3.51527	4.31327	0.0378162	0.774065	706725	115761
HOXA9	0.998426	3.56959	4.3119	0.0378466	0.774065	699729	3205
RPS6KA4	0.608199	5.23811	4.30877	0.0379163	0.774381	717574	8986
FREM2	1.23548	1.987	4.30495	0.0380017	0.775018	696113	341640
NCK1	0.688335	5.75425	4.29775	0.0381629	0.775715	716807	4690
FAM110C	-1.78905	3.22805	4.29275	0.0382751	0.775715	705675	642273
SCTR	-1.2416	1.3032	4.29194	0.0382936	0.775715	695182	6344
FAM135B	-1.80506	0.58207	4.29075	0.0383203	0.775715	699131	51059
GLRB	-0.979321	5.71555	4.28767	0.0383898	0.775715	700368	2743
ADRA2C	-1.33754	1.03191	4.28704	0.038404	0.775715	719763	152
CCDC171	-1.46072	-0.282742	4.2865	0.0384162	0.775715	713493	203238
RGS2	1.09377	6.20922	4.27616	0.0386506	0.779345	712617	5997
SLC44A3	-1.1375	2.35582	4.26961	0.0387997	0.781248	714768	126969
IGFBP6	1.02634	9.11572	4.26076	0.0390024	0.782613	699022	3489
GALM	-0.86348	6.05184	4.25861	0.0390518	0.782613	713253	130589
CCL19	0.981756	4.45297	4.25801	0.0390658	0.782613	574386	6363
TRIM46	-1.2739	0.464263	4.25709	0.0390868	0.782613	717498	80128
ACAD11	-0.70989	5.06338	4.24985	0.0392539	0.784576	106997118	84129
CGA	-1.67948	1.74493	4.24808	0.0392947	0.784576	697859	1081
GOLGA6L10	-1.21843	3.60092	4.24426	0.0393832	0.785132	NA	647042
XPNPEP2	0.739126	5.28842	4.24188	0.0394384	0.785132	701972	7512
SCN2B	-1.74294	-0.009267	4.23977	0.0394876	0.785132	678698	6327
IGSF1	-1.79035	0.0907707	4.22862	0.0397478	0.789207	704264	3547
ANO5	1.28678	-0.0144676	4.21511	0.0400654	0.794408	704166	203859
NEO1	-0.586168	6.16181	4.20933	0.0402022	0.796016	705160	4756
C10orf68	-1.39323	0.514444	4.20695	0.0402587	0.79603	NA	NA
HOXC6	0.943102	4.16176	4.204	0.0403288	0.796312	704526	3223
GSTK1	-0.826991	6.00526	4.19757	0.040482	0.797387	704240	373156
CNGB1	-1.52145	-0.062352	4.19703	0.0404949	0.797387	706073	1258
ZYG11B	-0.703496	6.33279	4.19082	0.0406435	0.798269	715671	79699
RASEF	2.08886	1.07392	4.18958	0.0406731	0.798269	708296	158158
LTBR	0.66827	7.31644	4.18815	0.0407075	0.798269	712550	4055
FAM46C	1.50091	4.39983	4.18491	0.0407854	0.798699	NA	NA
ROBO3	-0.882981	3.07249	4.1825	0.0408433	0.798739	716274	64221
GJC2	1.77378	1.22324	4.17974	0.04091	0.798761	695161	57165
CISH	1.08369	4.29273	4.17782	0.0409564	0.798761	701456	1154
CYP2F1	1.25121	2.34446	4.17417	0.0410446	0.79939	678696	1572
RETSAT	-1.27459	10.0405	4.17113	0.0411183	0.799735	695058	54884
DNAH14	-1.65662	-1.1448	4.16822	0.0411892	0.800022	703819	127602
DIO1	-1.26146	0.0180684	4.16519	0.0412628	0.800365	714739	1733
PGR	-1.22271	2.20081	4.15865	0.0414224	0.80237	613024	5241
SALL1	-1.48258	-1.3497	4.15168	0.0415934	0.804029	699909	6299
CD82	-0.797076	4.26471	4.14524	0.0417516	0.804029	715606	3732
FCER1A	-1.34668	0.672158	4.14511	0.0417549	0.804029	719324	2205
CASC1	-1.08104	2.25492	4.14218	0.0418272	0.804029	NA	NA
ASPH	-1.12221	9.5985	4.14189	0.0418345	0.804029	699884	444
LYPLAL1	-0.944023	3.38531	4.13932	0.0418979	0.804029	707313	127018
FCRL1	1.39071	-0.936082	4.13915	0.0419023	0.804029	718841	115350
AMOT	-0.902229	4.37629	4.12989	0.0421321	0.805149	707701	154796
IL8	-2.18278	5.44918	4.12925	0.0421479	0.805149	NA	NA
TSPAN33	-0.980848	3.60903	4.12906	0.0421528	0.805149	703028	340348
SPATA13	-0.700333	4.9461	4.12771	0.0421863	0.805149	721468	221178
POU1F1	-1.48316	-0.663444	4.1225	0.0423165	0.806557	719349	5449
ACSL6	1.37216	3.3708	4.11111	0.0426024	0.810406	706847	23305
SIAE	-0.850753	4.52574	4.10993	0.042632	0.810406	711816	54414
FCGR2A	0.957227	6.42393	4.10491	0.0427589	0.811736	719996	2212
L3MBTL1	-0.855433	3.2978	4.09206	0.0430851	0.814601	695694	26013
VEPH1	-1.78369	-0.62326	4.09027	0.0431308	0.814601	704876	79674
LRRC7	-1.41711	-0.308378	4.08909	0.043161	0.814601	702347	57554
PTGR2	-0.719396	5.44558	4.08851	0.0431756	0.814601	697996	145482
RAB13	0.678808	7.10332	4.08611	0.0432372	0.814601	716156	5872
SAMD5	-1.80238	2.0316	4.08269	0.0433246	0.814601	701153	389432
HMBS	0.889804	4.73704	4.08155	0.0433538	0.814601	702943	3145
FPGS	0.78957	6.23939	4.08098	0.0433684	0.814601	699587	2356
SLC16A9	-1.77173	-0.251102	4.07796	0.043446	0.814601	700013	220963
YARS	0.693518	6.5059	4.07663	0.0434804	0.814601	NA	NA
TRPV2	-0.855227	5.37684	4.07269	0.0435818	0.815431	695986	51393
NRN1	0.985173	3.77389	4.06935	0.0436681	0.815975	722968	51299
TC2N	1.0032	4.93335	4.06593	0.0437565	0.816558	697132	123036
BCL2L1	0.725734	6.85475	4.05896	0.0439375	0.818866	713035	598
RBM44	-1.41047	0.733986	4.05643	0.0440034	0.819026	704600	375316
TFF3	-2.66041	0.330957	4.04105	0.0444063	0.825448	722463	7033
LRP6	-0.728371	5.14038	4.03818	0.0444818	0.825777	695843	4040
PCSK4	-1.5883	-0.356423	4.03547	0.0445534	0.826011	707567	54760
CHCHD6	-1.01688	4.13711	4.03332	0.0446101	0.826011	716767	84303
LEPREL1	-0.8469	3.13467	4.02979	0.0447034	0.8265	NA	NA
ANPEP	-1.07811	5.11254	4.02559	0.0448151	0.8265	701117	290
IGSF22	-1.13098	2.18118	4.02336	0.0448742	0.8265	703650	283284
CLCN4	-1.0188	2.85227	4.02288	0.044887	0.8265	709512	1183
GPR183	-1.03433	2.82653	4.02142	0.044926	0.8265	698844	1880
RANBP3L	-1.13456	1.55516	4.01924	0.0449841	0.826503	704389	202151
CLEC4E	1.9022	-0.824347	4.01296	0.0451518	0.826698	722250	26253
DLG2	-1.29032	0.0824127	4.0126	0.0451615	0.826698	704826	1740
VPS41	-0.636817	5.4185	4.01234	0.0451684	0.826698	712457	27072
FCRL3	-1.82979	-0.71487	4.00486	0.0453692	0.828356	718801	115352
NMT2	-0.861454	6.86434	4.00465	0.045375	0.828356	703394	9397
MYL5	-1.6541	-1.15423	4.00002	0.0454998	0.828717	697765	4636
P2RX1	-1.02694	4.84509	3.99923	0.0455211	0.828717	707658	5023
PDCD1	1.52474	1.62418	3.99746	0.045569	0.828717	100135775	5133
UGDH	0.964434	6.692	3.99323	0.0456835	0.829103	699500	7358
CIDEB	0.631587	4.79745	3.98776	0.0458318	0.829103	100425328	27141
GSTM4	-0.753903	4.51243	3.98763	0.0458354	0.829103	699923	2948
RANBP10	0.833176	5.3957	3.98756	0.0458375	0.829103	700911	57610
RGMB	-0.67749	5.32419	3.98597	0.0458806	0.829103	701700	285704
CRHR1	1.4011	-0.310445	3.98133	0.0460072	0.830268	574095	1394
CTSB	-0.948118	9.55062	3.9773	0.0461175	0.830268	100424758	1508
ITIH1	1.12741	2.05762	3.97722	0.0461196	0.830268	696070	3697
ITGAL	-0.887837	4.17795	3.96917	0.0463406	0.831291	711945	3683
MRPS6	-0.662785	4.89929	3.96836	0.0463629	0.831291	697852	64968
DBN1	0.673074	7.32794	3.96769	0.0463815	0.831291	700375	1627
DHCR7	-1.11792	3.35943	3.9655	0.0464416	0.831291	106993167	1717
ITGA8	-1.1491	2.05177	3.96457	0.0464675	0.831291	698888	8516
PIPOX	-1.24175	1.90086	3.9603	0.0465853	0.832355	711090	51268
VSIG4	0.994539	6.73688	3.95574	0.0467119	0.832855	709685	11326
ZBED6	-0.976837	3.28813	3.95508	0.04673	0.832855	100425121	100381270
IFITM1	0.818499	8.19195	3.95088	0.0468468	0.833012	NA	8519
ACOT6	-1.24445	2.22026	3.94857	0.0469112	0.833012	697174	641372
PROCR	1.30818	8.45603	3.94678	0.0469611	0.833012	706040	10544
TSPAN15	-0.973721	5.44508	3.94633	0.0469736	0.833012	711675	23555
AREG	-2.04333	0.802906	3.94344	0.0470543	0.833012	702396	374
NME9	-1.46933	-0.130167	3.94221	0.0470888	0.833012	716434	347736
SMPD3	-1.39394	2.97767	3.93405	0.047318	0.836029	703384	55512
ABHD12	-0.69337	6.42872	3.92283	0.0476345	0.838984	705915	26090
C1QA	1.04996	7.56116	3.9199	0.0477178	0.838984	708477	712
CAV2	-0.868909	8.68366	3.91975	0.0477221	0.838984	706980	858
F3	-0.633936	5.80566	3.91765	0.0477817	0.838984	714456	2152
ANGPTL7	1.29661	3.66994	3.9174	0.0477886	0.838984	714204	10218
B4GALT6	-1.0482	2.58035	3.91567	0.0478378	0.838984	706068	9331
FARSA	0.785275	5.15936	3.9031	0.0481972	0.844249	716878	2193
PHF23	0.642598	5.24733	3.89833	0.0483341	0.845506	714538	79142
DLAT	-0.681198	6.07131	3.89432	0.0484498	0.845506	710930	1737
HP	-1.78992	2.30914	3.88824	0.0486254	0.845506	706640	3240
DMGDH	-1.16784	2.24003	3.88787	0.0486361	0.845506	709237	29958
CD5L	1.47513	2.85969	3.88773	0.0486402	0.845506	718856	922
IGF2BP2	1.42367	1.95287	3.88494	0.0487209	0.845506	700598	10644
PARK2	-0.889067	4.26375	3.88396	0.0487496	0.845506	NA	NA
JDP2	0.637025	5.28309	3.88255	0.0487903	0.845506	702406	122953
VPS13A	-0.737345	4.09434	3.88069	0.0488445	0.845506	705323	23230
PDP2	-0.815148	5.14646	3.88011	0.0488612	0.845506	694851	57546
TSKS	-1.55336	0.767963	3.87605	0.0489798	0.845967	719028	60385
PTGS2	-1.97962	5.41692	3.87514	0.0490064	0.845967	716671	5743
ADAM19	0.801594	4.43699	3.87121	0.0491211	0.846924	715164	8728
LYPD3	-1.39222	2.3494	3.86682	0.0492499	0.84812	718197	27076
KCNA3	-1.31534	-0.0541945	3.86367	0.0493422	0.848685	702245	3738
MOSPD2	-0.664047	4.54402	3.85934	0.0494697	0.849132	712225	158747
CPPED1	-0.79603	3.98834	3.85875	0.0494871	0.849132	716978	55313
GALNT10	0.585644	5.95846	3.84387	0.0499281	0.854734	714287	55568
IDNK	-0.998349	2.46987	3.8437	0.0499333	0.854734	708613	414328
KCNMA1	0.980049	2.48596	3.83959	0.0500559	0.855094	574103	3778
KIAA1045	-1.02708	2.28439	3.83863	0.0500843	0.855094	NA	NA
POLN	-1.34094	0.887628	3.83697	0.050134	0.855094	722353	353497
ITIH5	-1.09276	9.51561	3.83286	0.0502572	0.85557	722614	80760
BPIFC	-1.32372	0.655999	3.83204	0.0502818	0.85557	717287	254240
RASD2	-1.56036	-0.0409125	3.82205	0.0505823	0.857393	719385	23551
VIT	0.930758	3.92219	3.8215	0.0505988	0.857393	708384	5212
LIMA1	-0.745902	8.4937	3.82119	0.0506084	0.857393	713519	51474
H2AFX	0.703832	4.18649	3.81677	0.0507421	0.857393	NA	NA
ISM2	2.05807	0.633974	3.81446	0.0508119	0.857393	706425	145501
AGBL2	-1.26644	0.0619508	3.81445	0.0508124	0.857393	711126	79841
TMTC1	-0.587717	6.90953	3.81442	0.0508133	0.857393	712579	83857
BMP3	-2.29247	0.815957	3.81257	0.0508694	0.857393	695432	651
SNAP25	-1.18672	2.81566	3.80871	0.0509866	0.857423	574204	6616
SLC18A2	1.05863	5.17264	3.80835	0.0509977	0.857423	701133	6571
NTNG1	-1.67438	0.208384	3.80603	0.0510683	0.857423	694410	22854
SIX3	1.91967	0.363266	3.80462	0.0511115	0.857423	717027	6496
C3	-1.33621	9.99233	3.79916	0.0512783	0.858804	703613	718
LRRN2	-1.10032	2.2771	3.79799	0.0513141	0.858804	100429709	10446
SLC37A2	-1.00747	3.63688	3.79531	0.0513964	0.859175	712841	219855
PSME1	0.627332	6.84384	3.79157	0.0515112	0.860087	714364	5720
COL5A3	-1.08716	8.92749	3.78655	0.0516659	0.860813	711418	50509
WNT2B	-1.51961	2.54916	3.78558	0.0516961	0.860813	705773	7482
MBNL3	-0.762024	4.11624	3.7843	0.0517356	0.860813	706102	55796
EMP3	0.623208	6.73685	3.78142	0.0518247	0.861122	717867	2014
LY6K	-1.72821	-0.651912	3.77626	0.0519849	0.861122	703629	54742
RABGGTA	-0.611112	4.59396	3.7742	0.0520487	0.861122	714521	5875
FAM229A	-1.39918	0.531522	3.77334	0.0520756	0.861122	708770	100128071
SCN7A	1.09453	3.33346	3.77313	0.052082	0.861122	704414	6332
PNMAL1	-1.28049	2.62821	3.77204	0.0521161	0.861122	NA	NA
DNMT3L	1.33808	-0.051343	3.76686	0.0522776	0.861163	722184	29947
CLEC2L	-1.42104	2.68181	3.76385	0.0523719	0.861163	711505	154790
STEAP1	0.609786	5.94775	3.76332	0.0523884	0.861163	704448	26872
CLIC6	1.3476	-0.307086	3.76289	0.0524019	0.861163	696993	54102
FAM180A	1.13723	2.57321	3.76231	0.0524202	0.861163	714139	389558
C2CD4B	1.23191	2.24382	3.75557	0.0526317	0.863538	114669748	388125
MEDAG	1.22035	8.4225	3.75386	0.0526857	0.863538	721932	84935
PILRA	-0.831176	4.12668	3.7509	0.052779	0.864074	721913	29992
GAA	-0.587397	6.17193	3.73627	0.0532431	0.868952	712054	2548
ANP32B	0.650169	7.14618	3.73596	0.0532531	0.868952	715508	10541
P2RX6	-1.82532	-1.33638	3.73232	0.0533692	0.868952	695841	9127
ZNF467	1.62488	0.0440569	3.73136	0.0533998	0.868952	712106	168544
COL4A5	-0.915508	3.2334	3.73114	0.0534069	0.868952	703814	1287
ACLY	-0.739197	7.47503	3.73	0.0534435	0.868952	708501	47
DARC	0.976139	8.3445	3.72705	0.053538	0.868952	NA	NA
MMP14	0.873532	9.82483	3.72562	0.0535838	0.868952	712429	4323
PPFIA4	-0.966835	2.48015	3.72434	0.0536247	0.868952	703961	8497
CCDC68	1.38711	1.84803	3.72102	0.0537315	0.869696	694841	80323
LCP1	-0.845064	6.89274	3.71395	0.0539594	0.872395	703429	3936
PIGT	-0.621016	7.10778	3.7088	0.0541264	0.873304	710556	51604
COX6A2	-1.45794	-0.701514	3.70844	0.054138	0.873304	713995	1339
GABRE	-0.884122	7.83092	3.69881	0.0544512	0.874794	704693	2564
CYP27A1	-0.846183	6.34501	3.69871	0.0544547	0.874794	700192	1593
TOB2	0.601065	6.63269	3.69726	0.0545019	0.874794	707216	10766
TUFT1	-0.758142	5.75253	3.69705	0.0545088	0.874794	716814	7286
CCDC103	-1.37022	-0.906938	3.69618	0.0545373	0.874794	715707	388389
NOXA1	-0.877195	2.82488	3.69432	0.054598	0.874794	721516	10811
LOXL2	-1.11834	4.82707	3.6779	0.0551382	0.881303	710151	4017
GRAP2	1.49335	0.47226	3.67667	0.0551789	0.881303	704410	9402
TUSC5	-1.1796	8.03825	3.67635	0.0551895	0.881303	NA	NA
RAET1G	-1.35568	0.254512	3.67144	0.0553523	0.882916	NA	353091
PDHX	-0.659382	5.14259	3.66693	0.0555024	0.884	717932	8050
PPP2R2C	-1.115	1.5097	3.66568	0.0555441	0.884	711023	5522
RHOJ	0.765541	5.222	3.66042	0.0557195	0.885803	705603	57381
ZNF185	-1.17178	1.12231	3.65048	0.0560531	0.890115	693882	7739
ITGAD	-1.17434	2.88801	3.64392	0.0562744	0.891631	714931	3681
CCDC64	-1.48275	3.06495	3.64105	0.0563714	0.891631	NA	NA
CARNS1	-1.36794	2.36615	3.64017	0.0564012	0.891631	712485	57571
OSM	-1.88743	2.53393	3.6397	0.0564173	0.891631	717994	5008
PLEKHB1	-1.26032	3.021	3.63635	0.0565307	0.891631	718702	58473
SORCS1	1.33753	-0.549612	3.63459	0.0565907	0.891631	693969	114815
ZNF564	0.765463	3.88457	3.63412	0.0566065	0.891631	717538	163050
JTB	0.566453	5.98124	3.63026	0.0567379	0.891631	718537	10899
C2orf50	-1.28822	-1.0277	3.62924	0.0567727	0.891631	NA	130813
GIMAP4	0.652109	5.48269	3.62727	0.05684	0.891631	713506	55303
ARNT2	1.20907	3.59705	3.62621	0.0568761	0.891631	712786	9915
LPL	-1.16095	12.1687	3.62557	0.056898	0.891631	712887	4023
RAB42	-1.38849	2.00405	3.6145	0.0572781	0.896224	720282	115273
DDIT3	0.731157	5.3232	3.61183	0.0573701	0.896224	714901	1649
CTLA4	-1.22525	-0.214487	3.6101	0.0574296	0.896224	705673	1493
SLC4A4	-0.990901	2.75833	3.60937	0.057455	0.896224	705830	8671
RBP7	0.681622	6.15653	3.60792	0.057505	0.896224	722672	116362
ZNF385A	-0.621129	5.63839	3.5988	0.0578212	0.900169	705436	25946
XRCC6BP1	-0.732789	4.97427	3.59683	0.0578898	0.900216	NA	NA
BCMO1	-1.30249	-0.146654	3.59509	0.0579503	0.900216	NA	NA
PMEPA1	-0.621241	6.53574	3.5931	0.0580198	0.900316	695968	56937
DOCK3	-0.840912	3.24782	3.58964	0.058141	0.901217	701151	1795
MYH11	0.80538	8.15342	3.58738	0.05822	0.901463	713882	4629
ADAMTS8	1.78135	3.60084	3.58393	0.0583411	0.902359	718962	11095
MEIOB	-1.31745	-0.525766	3.5744	0.0586765	0.906565	703322	254528
RPS19BP1	0.59638	5.46721	3.56881	0.0588745	0.90864	704079	91582
ZNF436	-0.752108	6.28245	3.56339	0.059067	0.909164	709638	80818
HPR	-1.83039	-0.574672	3.56223	0.0591084	0.909164	NA	3250
TRMT61A	0.742075	4.77762	3.55981	0.0591946	0.909164	695566	115708
GPR182	1.1831	1.85635	3.55815	0.0592537	0.909164	713866	11318
TMEM19	-0.694338	4.39284	3.55813	0.0592544	0.909164	718700	55266
CCDC137	0.634052	4.52522	3.55712	0.0592905	0.909164	714277	339230
PLXNB3	1.44511	0.829062	3.55421	0.0593946	0.909783	696903	5365
TIMP4	0.987465	6.23706	3.54876	0.05959	0.911017	100427947	7079
IGFBP4	1.01217	11.2088	3.54683	0.0596594	0.911017	700963	3487
NME5	-1.30713	-0.194192	3.54527	0.0597155	0.911017	713837	8382
ADORA1	-1.25002	3.59536	3.54485	0.0597304	0.911017	703638	134
CNP	0.521469	5.98283	3.54014	0.0599005	0.912636	641337	1267
MFAP5	0.75254	8.40457	3.53571	0.0600605	0.914038	716459	8076
CELSR3	-1.31951	-0.689464	3.53305	0.0601571	0.914038	709315	1951
NEFM	-1.41073	0.674142	3.53229	0.0601846	0.914038	711196	4741
SIPA1L1	-0.650301	4.51455	3.52582	0.0604198	0.91608	694485	26037
ITGA7	-1.06607	8.89106	3.52507	0.0604474	0.91608	707279	3679
ACSBG1	0.903976	2.85128	3.52322	0.0605149	0.91613	709676	23205
PLEKHH2	-0.565581	5.70566	3.51551	0.0607968	0.918648	713488	130271
SCARA3	0.914722	6.41374	3.51516	0.0608099	0.918648	718263	51435
ABLIM3	-0.765604	7.1092	3.5096	0.0610141	0.920758	709180	22885
RAP1GAP	-1.32539	0.969069	3.50405	0.0612188	0.922872	717830	5909
PLEKHA6	-1.30468	3.18688	3.49697	0.0614812	0.923942	702210	22874
CD9	0.642858	7.39815	3.49648	0.0614994	0.923942	712262	928
ACP2	0.546948	5.99267	3.49567	0.0615297	0.923942	713744	53
CRELD1	-0.659938	5.81782	3.49428	0.0615813	0.923942	699345	78987
ECE1	0.717073	7.94535	3.49341	0.0616134	0.923942	706810	1889
VAMP5	0.581835	5.11485	3.48421	0.0619569	0.92695	695471	10791
GRIK3	1.18147	2.19992	3.48374	0.0619745	0.92695	713545	2899
KLK8	-1.46553	-1.02396	3.48283	0.0620088	0.92695	719488	11202
ADCK2	0.589557	4.85728	3.48037	0.0621009	0.927201	693303	90956
EGLN2	0.529231	6.3604	3.47891	0.0621555	0.927201	703083	112398
DBP	-1.30573	2.61368	3.47262	0.0623923	0.929312	106994813	1628
AEBP1	0.871095	9.83159	3.4717	0.0624271	0.929312	699977	165
HNMT	-0.786457	5.45173	3.46365	0.0627316	0.932871	706713	3176
TNFRSF18	-1.47915	-0.517028	3.45918	0.0629014	0.934423	699559	8784
FAM174B	0.731496	4.03479	3.45667	0.0629969	0.934869	705720	400451
PLSCR3	0.596737	5.19689	3.45262	0.0631514	0.935401	721831	57048
STMN2	1.40254	5.08359	3.4523	0.0631638	0.935401	699264	11075
CD84	-1.04811	5.17686	3.44546	0.0634257	0.937677	719738	8832
SMAD6	-1.10271	2.89399	3.44486	0.0634489	0.937677	714733	4091
SARDH	-1.11603	1.41282	3.44025	0.0636259	0.939321	713289	1757
HYAL2	0.694146	6.01646	3.43129	0.063972	0.94316	702484	8692
GTF2H5	-0.64334	4.86884	3.42929	0.0640496	0.94316	700107	404672
BTD	-0.724989	5.77215	3.42743	0.0641217	0.94316	677722	686
ZRANB3	-0.772401	3.37845	3.4267	0.0641502	0.94316	712445	84083
VCX3B	1.72483	1.32015	3.4229	0.0642982	0.944363	NA	425054
CADM3	-0.822974	7.63745	3.41503	0.0646053	0.947898	719985	57863
BZRAP1	-1.11533	1.87365	3.41325	0.0646749	0.947945	NA	NA
CDK18	-0.977653	2.67027	3.40957	0.0648193	0.948461	100430417	5129
VASH1	0.625391	6.32562	3.4078	0.0648888	0.948461	703906	22846
PHPT1	-0.617465	5.44902	3.40728	0.0649094	0.948461	721674	29085
PCED1A	0.678931	5.75506	3.39443	0.0654168	0.954594	716956	64773
ARHGAP24	-0.6618	4.6593	3.39202	0.0655126	0.954594	699614	83478
ADGRF3	-0.736753	4.62255	3.39159	0.0655297	0.954594	696215	165082
AKAP7	0.764953	3.8799	3.38592	0.0657556	0.955139	710509	9465
C11orf80	-1.03791	2.13993	3.38319	0.0658646	0.955139	NA	NA
CFP	0.769947	5.45392	3.38313	0.0658667	0.955139	707386	5199
SCARF1	0.564691	5.99645	3.38288	0.0658769	0.955139	721235	8578
CCNB1	-1.0215	2.58316	3.38134	0.0659385	0.955139	699504	891
KCNC3	-1.34074	0.0584382	3.38059	0.0659685	0.955139	719568	3748
ARHGDIG	-1.34885	1.49606	3.37766	0.0660859	0.955687	722292	398
C1QB	1.00029	8.03668	3.37428	0.0662213	0.955687	718307	713
FLVCR2	-0.788154	4.2238	3.37232	0.0663002	0.955687	702759	55640
DOPEY2	-0.6353	5.40699	3.37174	0.0663239	0.955687	NA	NA
BHLHE41	-1.00021	5.10451	3.37035	0.0663798	0.955687	709786	79365
ZNF704	-0.576384	5.7268	3.36964	0.0664081	0.955687	700514	619279
PCOLCE2	0.826541	6.70486	3.36642	0.0665381	0.956594	714225	26577
MMP17	-1.23925	2.12687	3.34296	0.0674932	0.969225	100430708	4326
SEMA5A	-0.704517	3.87789	3.33964	0.0676296	0.969225	696019	9037
ALDH1B1	-1.08922	6.82743	3.33779	0.0677057	0.969225	716092	219
CYYR1	0.764722	6.54052	3.33554	0.067798	0.969225	708008	116159
HSPA1A	1.28165	8.51969	3.33533	0.0678068	0.969225	720054	3303
ETV2	-1.4312	-1.19519	3.33491	0.067824	0.969225	709956	2116
CH25H	1.39846	4.08753	3.33323	0.0678934	0.969247	694532	9023
IFI35	0.642338	5.12577	3.32826	0.068099	0.971211	712409	3430
RANBP1	0.643166	5.86174	3.32519	0.0682263	0.972054	719448	5902
PYGL	-0.876129	8.23253	3.31322	0.0687246	0.978177	706853	5836
PID1	0.705653	5.87988	3.30795	0.0689456	0.980255	713894	55022
C1orf54	-1.13515	0.587688	3.30391	0.069115	0.980255	NA	79630
KCNK4	-1.21788	-1.07825	3.30374	0.0691223	0.980255	NA	50801
ZFAND5	0.734567	7.97562	3.30119	0.0692295	0.980255	702149	7763
VWA8	-0.863488	2.79406	3.301	0.0692378	0.980255	699086	23078
PELI3	-0.678037	4.14854	3.29932	0.0693085	0.980255	714037	246330
ZFHX2	-0.92032	3.74042	3.29622	0.0694396	0.980255	100429448	85446
HIST2H3D	-1.2367	-1.03901	3.29548	0.0694707	0.980255	NA	NA
NDRG3	-0.768694	4.32742	3.29413	0.0695279	0.980255	709601	57446
DDX39A	0.551166	6.35094	3.2892	0.0697368	0.980255	718822	10212
CD1D	-0.892581	7.4346	3.28761	0.0698044	0.980255	613268	912
PTHLH	-1.12315	1.35207	3.28719	0.0698223	0.980255	710295	5744
PHKB	-0.576863	5.52292	3.28161	0.0700603	0.980255	716390	5257
UBE2QL1	1.34215	1.85848	3.28106	0.0700838	0.980255	100426423	134111
PLCXD3	0.845271	4.87745	3.28031	0.0701158	0.980255	696385	345557
ID4	-0.634927	5.44554	3.27841	0.0701971	0.980255	705825	3400
CXorf57	-1.46502	-0.0248638	3.27397	0.0703869	0.980255	NA	NA
SYT12	-1.48782	-0.633666	3.27269	0.0704422	0.980255	721773	91683
PKIB	-1.09725	1.91437	3.27241	0.0704542	0.980255	716982	5570
TCEAL2	1.16539	0.197045	3.27063	0.0705305	0.980255	705419	140597
SULT4A1	1.30208	0.12039	3.27043	0.070539	0.980255	100428737	25830
RNF185	0.547802	5.51746	3.27034	0.0705432	0.980255	718351	91445
NSMCE1	-0.601193	5.18301	3.26856	0.0706198	0.980255	703436	197370
C9orf152	-1.48474	-0.685635	3.26722	0.0706774	0.980255	NA	401546
GOLGA7B	-0.921671	3.5052	3.26598	0.0707307	0.980255	100423244	401647
STOX1	-1.28031	0.454959	3.26251	0.0708806	0.980255	717738	219736
PCSK5	0.712306	5.60955	3.26038	0.0709725	0.980255	704428	5125
BHMT2	-0.990629	3.75735	3.25813	0.0710699	0.980255	714308	23743
GARS	0.719719	6.91205	3.25791	0.0710798	0.980255	NA	NA
FNIP2	-0.6684	4.83398	3.25705	0.0711171	0.980255	100430357	57600
NDUFAF6	0.805851	3.67161	3.25452	0.0712269	0.980255	700515	137682
ZNRD1	0.652529	4.13054	3.25413	0.0712437	0.980255	NA	NA
EMC10	-0.57844	6.46848	3.2497	0.0714366	0.980255	719285	284361
LYPD1	1.45428	2.33287	3.24813	0.0715049	0.980255	709476	116372
ZDHHC18	0.590226	5.32708	3.24639	0.071581	0.980255	719959	84243
RNASE4	0.721101	8.22114	3.24627	0.0715863	0.980255	703903	6038
SLC25A38	0.551434	5.41799	3.24443	0.0716668	0.980255	693614	54977
SLC16A11	1.70441	0.632497	3.24435	0.0716702	0.980255	721775	162515
SLC9A3R1	-0.735273	4.3834	3.24337	0.071713	0.980255	NA	NA
CSH2	-1.36148	-0.460455	3.24069	0.0718303	0.980255	717562	1443
IL1RN	-1.39026	3.53907	3.24023	0.0718506	0.980255	701658	3557
TNFSF14	-1.59177	-0.26521	3.24013	0.0718549	0.980255	701451	8740
C2orf91	-1.17447	1.59392	3.23853	0.0719251	0.980255	NA	NA
GPRIN2	-1.31854	-0.678635	3.23627	0.0720244	0.980255	694369	9721
ITGA4	-0.977809	1.92854	3.23588	0.0720417	0.980255	704745	3676
PTPRU	-0.594138	5.31674	3.23468	0.0720944	0.980255	720393	10076
BDH1	1.02416	4.21744	3.23422	0.0721145	0.980255	709490	622
TFAP4	0.818917	2.75279	3.23303	0.0721669	0.980255	707513	7023
ACOT4	-1.34475	0.878167	3.23149	0.0722351	0.980255	697131	122970
ARHGAP18	-0.786915	5.29073	3.22686	0.0724396	0.982096	711107	93663
TPCN2	0.737134	6.00811	3.21146	0.073124	0.990435	709391	219931
ERN2	-1.34196	0.727077	3.20593	0.0733716	0.99206	700910	10595
MLIP	1.24079	0.354732	3.20568	0.073383	0.99206	711021	90523
ADAMTS16	-1.06568	1.9627	3.20091	0.0735973	0.993268	694474	170690
LCN2	-2.15513	5.29861	3.20059	0.0736115	0.993268	697208	3934
TMOD2	-0.716009	4.99157	3.19864	0.0736996	0.993518	694355	29767
CXorf21	-1.09552	0.873112	3.19472	0.0738765	0.99384	NA	NA
GRIP1	-1.3108	0.720376	3.1935	0.0739316	0.99384	717885	23426
F7	1.14577	0.765794	3.19261	0.073972	0.99384	721933	2155
AGA	-0.642856	4.48034	3.19194	0.074002	0.99384	699740	175
MANF	0.747115	6.36939	3.17924	0.0745794	0.999144	700659	7873
OXTR	-1.19344	6.08146	3.1778	0.0746452	0.999144	702048	5021
CSRP2	-0.552813	5.06993	3.16868	0.0750631	0.999144	694295	1466
IMPG2	-1.38411	-0.514062	3.16765	0.0751106	0.999144	701319	50939
CA11	-1.06252	2.80799	3.16513	0.0752264	0.999144	718066	770
DBI	-0.931238	8.8035	3.15901	0.075509	0.999144	698652	1622
SLC25A33	-0.785819	5.16096	3.156	0.0756483	0.999144	722285	84275
ARNTL2	-0.726747	5.8395	3.1528	0.0757968	0.999144	709547	NA
ADAMTS13	-0.920469	2.30008	3.15075	0.0758922	0.999144	722202	11093
MAX	0.575943	5.90375	3.15027	0.0759146	0.999144	708228	4149
ARHGAP44	-0.87675	3.24527	3.14743	0.0760468	0.999144	718174	9912
PLEK2	-1.19994	-0.649893	3.14716	0.0760595	0.999144	710419	26499
APOLD1	-0.879806	7.16684	3.14361	0.0762248	0.999144	696838	81575
DOCK8	-0.674883	5.27606	3.14119	0.0763382	0.999144	698081	81704
OLAH	1.56435	-0.8291	3.1329	0.0767272	0.999144	NA	55301
CD68	-0.869046	7.57125	3.12799	0.0769585	0.999144	715923	968
PDE1A	-0.67229	3.64355	3.12641	0.0770331	0.999144	705555	5136
KCNN3	-1.20756	0.80776	3.12614	0.0770462	0.999144	574397	3782
PTPN4	-0.740214	5.9469	3.12384	0.0771549	0.999144	695516	5775
MXRA7	-0.559461	5.74793	3.12326	0.0771824	0.999144	106994140	439921
SYT8	1.0093	2.65353	3.12257	0.0772151	0.999144	721025	90019
RNFT2	-1.33245	-1.15827	3.12175	0.077254	0.999144	693339	84900
SSBP3	0.628549	5.38591	3.12108	0.0772857	0.999144	715114	23648
FAM57A	0.629796	4.22257	3.1183	0.0774174	0.999144	NA	NA
TCTN2	-0.758564	3.1666	3.11666	0.0774957	0.999144	721415	79867
TPD52	-0.836631	3.06314	3.11149	0.077742	0.999144	704186	7163
CATSPERB	1.46324	0.466758	3.11039	0.0777946	0.999144	697012	79820
LRRC4	1.16422	2.01848	3.1072	0.0779468	0.999144	698610	64101
PPAP2C	0.63324	4.32083	3.10696	0.0779582	0.999144	NA	NA
ERI2	-0.91445	1.87633	3.10481	0.0780611	0.999144	696072	112479
PLAC8L1	-1.2595	-1.27924	3.10269	0.0781629	0.999144	707480	153770
FAM50B	-1.21141	1.76752	3.09944	0.0783191	0.999144	722938	26240
SELE	1.59118	2.36558	3.09304	0.0786278	0.999144	701538	6401
TEX30	0.655894	3.93323	3.09275	0.078642	0.999144	701917	93081
CYP7B1	-1.21169	1.51546	3.09216	0.0786703	0.999144	710188	9420
ANK1	1.58993	2.82968	3.0912	0.0787168	0.999144	710904	286
RSC1A1	0.833736	3.05242	3.09038	0.0787566	0.999144	NA	6248
ATP8A1	-0.979942	3.12718	3.08992	0.0787787	0.999144	702630	10396
ITIH4	0.959649	3.2547	3.08752	0.0788949	0.999144	695305	3700
MTA2	0.527285	6.23399	3.08247	0.0791401	0.999144	718772	9219
TNIK	1.06672	2.99797	3.07916	0.0793016	0.999144	695414	23043
RBM8A	0.564922	6.07194	3.07859	0.0793292	0.999144	100428826	9939
SAMD11	-1.33157	-0.321492	3.07627	0.0794426	0.999144	100430343	148398
ABHD12B	-1.00734	1.88245	3.0752	0.079495	0.999144	706758	145447
MYF6	1.51009	-0.848015	3.07192	0.0796555	0.999144	697306	4618
CCDC24	-1.19167	-0.0579515	3.07088	0.0797062	0.999144	702564	149473
CACTIN	0.583834	4.90105	3.06972	0.079763	0.999144	721737	58509
TSC22D4	0.52649	5.2761	3.06406	0.0800414	0.999144	719183	81628
C11orf45	-1.50969	-1.17818	3.06134	0.0801754	0.999144	NA	NA
FGGY	-0.953475	2.69843	3.05041	0.0807169	0.999144	693720	55277
FASN	-1.03482	10.8432	3.05032	0.0807214	0.999144	715708	2194
ANKDD1B	-0.818559	3.034	3.04991	0.0807418	0.999144	711383	728780
GPD1	-1.13587	9.72307	3.04675	0.0808989	0.999144	NA	2819
OPN3	-1.21298	0.57166	3.04669	0.0809018	0.999144	707436	23596
FAM5B	-1.33914	-0.434961	3.04527	0.0809729	0.999144	NA	NA
SERHL2	0.681997	3.8514	3.04484	0.0809943	0.999144	NA	253190
LRRC61	-0.958357	2.64657	3.03962	0.0812548	0.999144	704779	65999
ZNF22	0.582713	6.47638	3.03743	0.0813646	0.999144	706208	7570
NKD2	0.995633	4.31841	3.0353	0.0814715	0.999144	709500	85409
DAXX	0.547934	6.4245	3.03396	0.0815389	0.999144	717590	1616
NKAIN3	-1.21918	-0.764897	3.03305	0.0815845	0.999144	106999785	286183
NRG3	-0.978564	2.39028	3.03262	0.0816064	0.999144	699268	10718
ABI3BP	0.672391	6.74365	3.0322	0.081627	0.999144	701192	25890
NCF2	-0.928355	4.79556	3.0287	0.0818036	0.999144	715052	4688
TRIM27	0.489966	5.99549	3.02744	0.081867	0.999144	706129	5987
A4GALT	0.546854	5.6943	3.02667	0.0819059	0.999144	710998	53947
BTBD16	1.0429	1.33421	3.02429	0.0820263	0.999144	705610	118663
SH3GL1	0.543584	6.91437	3.02396	0.0820428	0.999144	714957	6455
LRRC43	-1.07093	1.10293	3.0169	0.0824009	0.999144	706112	254050
RARRES1	-0.983231	6.39258	3.01478	0.0825084	0.999144	703781	5918
CLIC5	-1.52934	1.02421	3.01391	0.082553	0.999144	703565	53405
TLR3	-1.23624	1.47368	3.00938	0.0827841	0.999144	574378	7098
FITM2	-0.734124	3.4655	3.00583	0.0829657	0.999144	693640	128486
KCNK3	0.982616	3.54373	3.00456	0.0830303	0.999144	699287	3777
C14orf180	-0.928506	6.64735	3.00351	0.0830841	0.999144	NA	400258
TRIM56	-0.633072	4.46125	3.00289	0.083116	0.999144	713833	81844
FMO2	-1.11818	3.53813	2.99971	0.0832793	0.999144	703639	2327
PRAF2	0.557309	5.46687	2.99891	0.0833207	0.999144	NA	11230
ADAMTSL4	0.56149	7.28442	2.99573	0.0834844	0.999144	715768	54507
PCK1	1.52905	6.836	2.99219	0.0836669	0.999144	696207	5105
SMG9	0.542257	5.09294	2.99109	0.0837239	0.999144	710940	56006
HS2ST1	-0.711373	6.56868	2.9899	0.0837852	0.999144	712540	9653
CSF3	-1.73858	3.89673	2.98906	0.0838289	0.999144	698961	1440
FZD7	-1.01802	4.59114	2.98671	0.0839505	0.999144	703064	8324
ZC3H12D	-0.998932	1.83791	2.98568	0.0840037	0.999144	698546	340152
ADAM11	-0.962294	1.66702	2.98478	0.0840505	0.999144	100430916	4185
ANG	0.704771	4.61199	2.97504	0.0845582	0.999144	NA	283
DMRT3	-1.12979	1.32908	2.97288	0.0846708	0.999144	697323	58524
AQP9	-1.57479	0.152321	2.97171	0.0847322	0.999144	700743	366
VPS13C	-0.498443	5.63325	2.96473	0.0850989	0.999144	709080	54832
TENM4	-0.820121	3.72397	2.96151	0.0852681	0.999144	701138	26011
CITED1	-1.00282	0.126529	2.96082	0.0853045	0.999144	703165	4435
ENHO	1.38209	1.17636	2.95544	0.0855889	0.999144	701072	375704
PLEKHG4	-1.2618	0.695655	2.95293	0.085722	0.999144	699160	25894
RAB11FIP1	-0.66438	4.93605	2.95285	0.0857264	0.999144	698884	80223
SSUH2	-1.2692	0.00525163	2.9527	0.0857342	0.999144	702279	51066
GRN	-0.747493	8.551	2.95255	0.0857424	0.999144	714851	2896
BPGM	0.828934	3.93921	2.94742	0.0860145	0.999144	706741	669
CAMK2B	-1.33756	0.102078	2.94474	0.0861573	0.999144	706977	816
GRHL2	-1.26228	-0.305895	2.94443	0.0861742	0.999144	706549	79977
TOMM20L	1.1919	-0.787041	2.94258	0.0862727	0.999144	700628	387990
PTPLAD2	-0.911632	3.16396	2.9419	0.086309	0.999144	NA	NA
DCAF13	0.679818	4.58353	2.9419	0.0863092	0.999144	694489	25879
REEP1	1.19113	1.4096	2.94093	0.0863608	0.999144	697390	65055
FMO4	-1.11983	2.39503	2.94058	0.0863799	0.999144	704074	2329
TNK2	-0.527436	5.60007	2.93825	0.0865042	0.999144	711655	10188
CDYL2	-1.03434	1.01762	2.93805	0.086515	0.999144	717190	124359
HK3	-0.587959	5.73156	2.93615	0.0866171	0.999144	698120	3101
IRX1	1.04732	3.28033	2.92849	0.0870286	0.999144	693825	79192
LEF1	1.11772	1.17911	2.92793	0.087059	0.999144	695776	51176
ACTN3	-1.0706	2.39643	2.92766	0.0870736	0.999144	713811	89
CPNE5	-1.04916	4.09711	2.91734	0.0876322	0.999144	719255	57699
SERPINE2	1.38184	7.41683	2.91712	0.0876442	0.999144	707121	5270
UBALD1	0.666198	4.75459	2.9161	0.0876996	0.999144	705814	124402
PTP4A3	0.586956	4.67923	2.91439	0.0877928	0.999144	693703	11156
SMTNL1	1.09906	1.09279	2.91121	0.087966	0.999144	704165	219537
AGAP3	0.494483	6.15984	2.90788	0.0881476	0.999144	714140	116988
ZNF526	0.656952	3.62218	2.90762	0.0881618	0.999144	707135	116115
PON2	-0.53641	6.02109	2.90573	0.0882651	0.999144	699107	5445
STAC3	-0.820255	3.33595	2.90334	0.088396	0.999144	714531	246329
GPR176	0.712871	5.08534	2.90235	0.0884505	0.999144	701115	11245
MYOT	-1.07637	0.0671909	2.90101	0.0885243	0.999144	716285	9499
PTDSS1	0.514368	5.48021	2.90012	0.088573	0.999144	701486	9791
TNS3	-0.509348	6.82852	2.89951	0.0886065	0.999144	700541	64759
STAB2	1.59357	2.99136	2.8976	0.0887117	0.999144	699023	55576
KIAA1751	-1.21787	-0.595905	2.89747	0.0887188	0.999144	NA	NA
SAMD13	-1.20314	1.02838	2.89629	0.0887836	0.999144	713946	148418
GRAP	0.924592	3.59558	2.89616	0.0887909	0.999144	702473	10750
TRPC4	-1.19196	2.29132	2.89351	0.0889368	0.999144	695636	7223
GPNMB	-0.96536	9.68216	2.89054	0.0891013	0.999144	704990	10457
KCNMB1	0.757066	3.06258	2.88581	0.0893629	0.999144	700624	3779
EXOSC1	0.615061	4.22429	2.88206	0.0895714	0.999144	706097	51013
CLDN15	-0.734746	3.9408	2.88101	0.0896295	0.999144	719637	24146
AOC3	-0.969819	9.68029	2.88044	0.0896617	0.999144	711820	8639
STK17B	-0.687538	4.23251	2.87466	0.089984	0.999144	696908	9262
PATL2	-1.10368	1.14055	2.87293	0.0900805	0.999144	100425482	197135
UQCR11	-0.595287	6.36214	2.87119	0.0901783	0.999144	708396	10975
RAB32	0.544554	5.16902	2.86865	0.0903206	0.999144	702431	10981
PYGB	-0.5893	7.45163	2.86584	0.0904783	0.999144	705777	5834
APCDD1L	-1.37828	-0.776868	2.86484	0.0905346	0.999144	699020	164284
GIMAP6	0.628654	5.7587	2.86364	0.0906025	0.999144	713565	474344
NFATC4	0.547215	5.35759	2.86191	0.0906995	0.999144	714785	4776
RGS22	-0.977947	3.15999	2.86137	0.0907301	0.999144	704685	26166
MRAS	-0.703206	7.45762	2.8611	0.0907455	0.999144	716352	22808
C10orf10	1.17836	8.76873	2.85616	0.0910247	0.999144	NA	NA
EPSTI1	0.763687	3.72323	2.85606	0.0910303	0.999144	700208	94240
HORMAD2	-1.06977	0.798227	2.85312	0.091197	0.999144	715315	150280
UBTD1	0.605649	4.55455	2.85268	0.0912219	0.999144	706430	80019
HERC1	-0.504598	6.21847	2.85255	0.0912294	0.999144	706308	8925
PFKFB1	1.74835	2.73958	2.84915	0.0914221	0.999144	701969	5207
TMEM198	-1.0521	0.864323	2.84866	0.0914502	0.999144	704089	130612
CALHM2	0.763916	4.87855	2.84685	0.0915532	0.999144	714662	51063
MED22	0.608473	5.33616	2.84442	0.0916915	0.999144	714097	6837
DHH	1.05438	0.504166	2.84251	0.0918006	0.999144	711048	50846
CPNE2	0.541937	6.1615	2.83874	0.0920166	0.999144	703557	221184
UBIAD1	0.643158	4.4222	2.83554	0.0921997	0.999144	714320	29914
ZNF846	-0.851436	2.79877	2.83506	0.0922276	0.999144	720422	162993
LARP6	0.576898	5.30464	2.83348	0.0923183	0.999144	699664	55323
CCBE1	-0.892419	4.02052	2.83343	0.092321	0.999144	702222	147372
LRPAP1	-0.547615	7.09963	2.83285	0.0923546	0.999144	699677	4043
GPR37	-1.26918	-0.629553	2.83153	0.0924303	0.999144	696628	2861
SUMF1	-0.525666	6.15758	2.82886	0.0925838	0.999144	704112	285362
GATSL3	-0.846053	3.84482	2.82552	0.0927769	0.999144	NA	NA
GPSM2	0.822189	4.03306	2.82362	0.0928866	0.999144	696458	29899
SORD	-0.668397	4.02848	2.82319	0.0929114	0.999144	712784	6652
EGLN3	-0.844078	4.08185	2.82192	0.0929848	0.999144	717342	112399
USP44	0.899922	2.05714	2.82072	0.0930544	0.999144	712480	84101
RETN	1.08506	3.47508	2.81957	0.0931216	0.999144	708781	56729
LSS	-0.591147	4.2453	2.81124	0.0936062	0.999144	709227	4047
SIRPB1	-0.817458	2.59381	2.80961	0.0937012	0.999144	NA	10326
PRRX1	0.731923	7.66737	2.80942	0.0937121	0.999144	702704	5396
GSTM2	-0.648564	4.14873	2.80829	0.093778	0.999144	700053	2946
ACER3	-0.566039	6.03988	2.80715	0.0938452	0.999144	697832	55331
KLHDC8B	-0.735567	6.33421	2.8056	0.0939355	0.999144	707348	200942
CACNB1	0.783489	2.73789	2.80343	0.0940631	0.999144	695864	782
HSPB2	-1.17265	0.551406	2.80288	0.0940949	0.999144	100431039	3316
SLC6A9	0.72078	3.79143	2.80064	0.0942264	0.999144	702346	6536
TG	-0.981191	1.82305	2.79959	0.0942885	0.999144	701756	7038
EHBP1	-0.534181	6.45791	2.79911	0.0943167	0.999144	693902	23301
PBK	-1.16448	0.69525	2.79786	0.0943903	0.999144	713242	55872
ZNF74	1.07157	1.47175	2.79072	0.0948116	0.999144	693891	7625
FAM217A	1.10112	-0.122038	2.79056	0.0948213	0.999144	709665	222826
PEG3	-0.79931	3.82747	2.78922	0.0949007	0.999144	707825	5178
STK39	-0.617586	5.07799	2.78507	0.0951466	0.999144	704855	27347
VDR	0.90247	4.92077	2.78464	0.0951723	0.999144	706964	7421
CX3CR1	1.45346	1.63308	2.78031	0.0954298	0.999144	693926	1524
MLLT1	0.566405	6.52341	2.77917	0.0954974	0.999144	702105	4298
CD86	-0.818152	4.00017	2.77539	0.0957233	0.999144	714390	942
C14orf80	0.543059	4.75419	2.77502	0.0957457	0.999144	NA	NA
OSBP2	-1.27368	1.58408	2.77289	0.095873	0.999144	716252	23762
KIF23	-0.975982	1.90702	2.77171	0.0959433	0.999144	695229	9493
ATP13A4	-1.10458	0.901758	2.77049	0.0960167	0.999144	698284	84239
THNSL1	-0.966856	2.47726	2.76756	0.0961928	0.999144	706766	79896
RNF150	-0.905543	1.97202	2.7668	0.0962383	0.999144	702799	57484
FLJ22184	-1.12823	-0.273223	2.76644	0.0962601	0.999144	NA	NA
SLC52A1	-1.06897	1.62291	2.76633	0.0962664	0.999144	711253	55065
FAM229B	-1.13073	0.976021	2.76411	0.0964003	0.999144	100428677	619208
FHL2	0.669295	5.06568	2.76257	0.0964932	0.999144	713222	2274
CXorf65	1.23187	1.49589	2.76163	0.0965497	0.999144	NA	158830
RDH10	-0.626198	4.6574	2.76011	0.0966414	0.999144	695791	157506
MAN2A2	-0.593647	6.91772	2.75606	0.0968868	0.999144	715720	4122
AXL	0.549267	6.89893	2.75513	0.0969429	0.999144	706123	558
CD300LG	0.833907	5.03632	2.7527	0.0970903	0.999144	100427283	146894
EMILIN3	-1.46714	0.0530503	2.75112	0.0971863	0.999144	696465	90187
SGK223	-0.781126	3.21842	2.75081	0.0972051	0.999144	NA	NA
NNAT	-0.971482	2.83751	2.75046	0.0972267	0.999144	700562	4826
SERPING1	0.71575	9.67159	2.74898	0.0973167	0.999144	703928	710
SNX7	0.552905	4.80767	2.74642	0.0974726	0.999144	716015	51375
VLDLR	-0.609625	4.49246	2.74339	0.0976571	0.999144	574284	7436
POLR2C	0.554517	5.81953	2.74314	0.0976729	0.999144	704555	5432
GALNT12	-0.660429	5.01623	2.73916	0.0979162	0.999144	715128	79695
C3orf18	-0.981526	2.07708	2.7373	0.09803	0.999144	NA	51161
FBL	0.629853	6.85016	2.73696	0.0980512	0.999144	700286	2091
TRIB3	0.90227	3.54476	2.73119	0.0984062	0.999144	714636	57761
EPN1	0.475855	6.5568	2.72999	0.0984799	0.999144	702956	29924
ZNF221	-0.890215	1.46171	2.72603	0.0987244	0.999144	100423743	7638
ABHD5	0.70208	5.00141	2.72383	0.0988603	0.999144	716821	51099
PRODH	1.1065	1.15164	2.72337	0.0988893	0.999144	695506	5625
BCR	0.582514	6.55405	2.72182	0.0989848	0.999144	709258	613
ADAT3	0.997835	1.05735	2.72008	0.0990932	0.999144	106992295	113179
GPR156	0.979347	0.840063	2.71959	0.0991236	0.999144	713174	165829
CDH26	-0.714113	3.7361	2.71643	0.0993199	0.999144	701165	60437
NAALADL2	-0.636021	3.86321	2.71631	0.0993271	0.999144	721738	254827
WBP1L	0.483862	6.56694	2.71622	0.0993331	0.999144	713887	54838
PSAP	-0.788188	10.8883	2.71118	0.0996472	0.999144	709510	5660
BDKRB1	-1.51014	2.17129	2.71076	0.0996732	0.999144	712251	623
KANK1	-0.567465	6.5482	2.70781	0.099858	0.999144	697569	23189
LMNB2	0.702225	5.51396	2.70476	0.100049	0.999144	100426602	84823
SIL1	-0.572177	4.70611	2.70318	0.100148	0.999144	714762	64374
EVL	-0.51133	6.01709	2.70087	0.100293	0.999144	706316	51466
EEPD1	-0.687336	6.37696	2.70018	0.100337	0.999144	706642	80820
AOC2	-0.936447	3.42394	2.69748	0.100507	0.999144	100431015	314
ERLIN2	-0.493694	6.0213	2.69619	0.100588	0.999144	698126	11160
C1orf127	-1.21001	1.50285	2.69587	0.100609	0.999144	NA	148345
PSME2	0.547494	6.20827	2.69465	0.100685	0.999144	715288	5721
NCF4	0.614883	4.36561	2.69457	0.100691	0.999144	695612	4689
FANK1	-1.12436	-0.221311	2.69375	0.100743	0.999144	696281	92565
ADCY1	-0.978652	1.98749	2.69347	0.10076	0.999144	697230	107
NMRK1	-0.541618	4.74128	2.69303	0.100788	0.999144	703868	54981
LPIN2	0.689964	7.10265	2.69283	0.1008	0.999144	695641	9663
MARCO	0.83427	4.55861	2.6907	0.100935	0.999144	694432	8685
POLI	-0.546599	5.36307	2.68815	0.101097	0.999144	693999	11201
MECR	-0.6642	5.16153	2.68743	0.101143	0.999144	717425	51102
GPR155	-0.591648	4.18002	2.68597	0.101235	0.999144	698323	151556
HSD11B1	-0.868271	3.76874	2.68401	0.10136	0.999144	574322	3290
ZBTB7A	0.463401	5.80511	2.67934	0.101658	0.999144	721817	51341
FAM181B	0.940721	2.69693	2.67313	0.102055	0.999144	701184	220382
C11orf48	0.666871	4.66329	2.67281	0.102076	0.999144	NA	NA
E2F1	-1.00607	1.76621	2.67182	0.102139	0.999144	714126	1869
PABPN1	1.05515	1.58656	2.67151	0.102159	0.999144	NA	8106
ZNF638	-0.612437	7.14266	2.66801	0.102384	0.999144	704418	27332
FAM150B	0.785738	3.81841	2.66684	0.102459	0.999144	NA	NA
CITED4	-0.691084	4.05315	2.66634	0.102491	0.999144	114672840	163732
EIF1B	0.526844	5.89821	2.66353	0.102673	0.999144	717109	10289
KIF13A	-0.516352	6.10684	2.66138	0.102811	0.999144	704126	63971
PROX2	-0.993342	0.494308	2.66129	0.102818	0.999144	700297	283571
EXD3	-0.753713	3.54001	2.66118	0.102825	0.999144	100429182	54932
DEFB1	1.25468	3.41325	2.66109	0.10283	0.999144	574187	1672
TMEM173	0.674183	7.35574	2.65974	0.102918	0.999144	NA	NA
MSI2	-0.785886	2.80459	2.65902	0.102964	0.999144	100423536	124540
MSRB2	-0.716562	3.75503	2.65652	0.103126	0.999144	711305	22921
LRIG1	-0.614005	6.78831	2.65649	0.103128	0.999144	700033	26018
PHKG1	-1.11871	1.74562	2.65626	0.103143	0.999144	703091	5260
FAM203A	0.722669	4.23556	2.65489	0.103232	0.999144	NA	NA
FCER2	0.663859	7.49531	2.65444	0.103261	0.999144	708980	2208
SLC25A39	0.625797	6.25685	2.65223	0.103405	0.999144	714802	51629
TCTA	-0.657729	5.10333	2.65216	0.103409	0.999144	706633	6988
ERRFI1	0.643507	6.51116	2.64892	0.10362	0.999144	722072	54206
FUT7	1.0816	-0.118187	2.6488	0.103628	0.999144	720913	2529
MYSM1	-0.532496	6.38079	2.64832	0.103659	0.999144	718013	114803
AHCY	0.563575	6.11102	2.64619	0.103798	0.999144	708183	191
GSTA5	-1.40003	-0.637107	2.64457	0.103904	0.999144	NA	221357
ARG2	0.878385	3.2098	2.64323	0.103992	0.999144	711033	384
TLCD2	-0.981546	2.85098	2.63672	0.104419	0.999144	721241	727910
ATP10D	-0.492891	5.96962	2.63643	0.104438	0.999144	704458	57205
SLC7A8	0.661506	5.83265	2.63617	0.104455	0.999144	713511	23428
PLD3	-0.648444	7.6711	2.63555	0.104496	0.999144	701083	23646
PODNL1	1.41645	1.81981	2.63484	0.104543	0.999144	NA	79883
KIF13B	-0.470271	6.16651	2.63256	0.104693	0.999144	100429368	23303
GFOD2	0.594129	4.38733	2.63244	0.104701	0.999144	699723	81577
CRYZ	-0.704442	3.95007	2.63149	0.104764	0.999144	704403	1429
C11orf82	-1.01533	0.0842281	2.63148	0.104764	0.999144	NA	NA
COL4A3	-1.33436	0.269695	2.62941	0.1049	0.999144	712444	1285
SLAMF8	0.837062	2.46293	2.62852	0.10496	0.999144	719494	56833
CHAF1A	-0.759303	2.8168	2.62733	0.105038	0.999144	721861	10036
LMBRD2	-0.6798	3.63029	2.62666	0.105083	0.999144	700369	92255
ASB13	0.959363	3.04555	2.62159	0.105419	0.999144	712298	79754
FAM102A	0.811445	4.51755	2.62092	0.105463	0.999144	NA	NA
HOGA1	-1.3246	0.759274	2.6207	0.105478	0.999144	706661	112817
PIGS	-0.581537	7.49514	2.61934	0.105568	0.999144	709115	94005
RASGEF1C	-1.02848	1.77584	2.61926	0.105574	0.999144	706085	255426
SIPA1	0.51705	5.12726	2.6179	0.105664	0.999144	715958	6494
SRF	0.51645	6.05973	2.61608	0.105786	0.999144	698861	6722
GDPD3	0.843938	2.504	2.61497	0.105859	0.999144	708824	79153
RASSF1	0.475662	6.59932	2.61496	0.10586	0.999144	702385	11186
SHC4	-0.948145	1.86474	2.61427	0.105906	0.999144	714611	399694
CDON	-0.859303	5.60447	2.61234	0.106035	0.999144	714039	50937
TPBGL	0.961553	2.36155	2.61142	0.106097	0.999144	695023	100507050
FMNL2	-0.491253	6.01077	2.61037	0.106167	0.999144	695391	114793
KIAA1598	-0.623713	4.59911	2.61017	0.10618	0.999144	NA	NA
FRMPD1	-1.39302	0.516362	2.60906	0.106255	0.999144	716380	22844
C22orf23	-0.82632	2.75532	2.60811	0.106318	0.999144	NA	84645
CYP26B1	-0.65792	5.36868	2.60461	0.106553	0.999144	704750	56603
SEC16B	-0.791727	3.74474	2.60349	0.106628	0.999144	709635	89866
ICA1L	-1.09457	-0.757643	2.60256	0.106691	0.999144	704305	130026
ADK	-0.55467	5.42801	2.60113	0.106787	0.999144	705246	132
ZC3H13	-0.482262	5.70348	2.60042	0.106836	0.999144	703196	23091
ALYREF	0.603699	5.38517	2.59398	0.10727	0.999144	714852	10189
NDUFB7	-0.545716	5.96089	2.59372	0.107288	0.999144	717849	4713
C4orf19	1.04729	3.23062	2.59301	0.107336	0.999144	NA	55286
NRARP	-0.771546	3.51065	2.59272	0.107356	0.999144	720929	441478
LSM2	0.558896	4.33255	2.59111	0.107465	0.999144	715592	57819
WDR49	-1.42418	1.75476	2.59013	0.107532	0.999144	699853	151790
FTO	-0.481619	6.38942	2.58991	0.107546	0.999144	703724	79068
SERINC4	-0.983939	1.85223	2.58873	0.107626	0.999144	713207	619189
MUM1L1	1.37042	0.141496	2.58855	0.107639	0.999144	NA	NA
IFI30	-0.813427	8.171	2.58645	0.107781	0.999144	719379	10437
SLC24A5	-1.10586	-0.598773	2.58641	0.107785	0.999144	714236	283652
MRPL34	0.476889	5.58812	2.58459	0.107909	0.999144	719004	64981
CCDC81	-1.03655	-0.706403	2.5842	0.107935	0.999144	704214	60494
DOK4	0.622342	4.88509	2.58325	0.108	0.999144	704443	55715
FCN3	0.757632	4.90063	2.58231	0.108064	0.999144	720154	8547
WDR81	0.481163	5.39224	2.58225	0.108068	0.999144	721254	124997
PGAP1	-0.964342	1.29497	2.58198	0.108086	0.999144	696475	80055
CLEC1B	-1.22931	-0.0769391	2.58114	0.108144	0.999144	717404	51266
MEOX2	0.594457	4.92061	2.57755	0.108389	0.999144	709862	4223
FAM19A5	1.52908	0.215303	2.5761	0.108489	0.999144	NA	NA
ZKSCAN8	-0.526534	4.94505	2.5744	0.108605	0.999144	706188	7745
CDK4	0.485264	6.43458	2.57433	0.10861	0.999144	715650	1019
CD163	0.87312	8.85688	2.56895	0.10898	0.999144	107000743	9332
UTP11L	0.599621	4.51232	2.56081	0.109543	0.999144	NA	NA
PXMP2	-0.798127	4.17234	2.55773	0.109756	0.999144	693648	5827
SLC38A10	-0.560716	7.22473	2.55685	0.109818	0.999144	713556	124565
CSPG4	-0.749778	5.30433	2.55658	0.109836	0.999144	713086	1464
SYCE1L	-1.10178	-0.840375	2.55554	0.109908	0.999144	715205	100130958
PANX2	-1.18164	-1.29996	2.5552	0.109932	0.999144	720613	56666
CPE	-0.765048	10.0517	2.55406	0.110011	0.999144	708881	1363
ALG14	-0.694833	3.72296	2.55333	0.110062	0.999144	709630	199857
TMEM61	0.955745	0.763155	2.55314	0.110076	0.999144	717082	199964
ASB6	0.561105	4.70939	2.55163	0.110181	0.999144	716732	140459
PIWIL2	-1.14158	1.14138	2.54814	0.110424	0.999144	708028	55124
MKL2	-0.617889	7.74868	2.54579	0.110588	0.999144	NA	NA
ALX3	1.00542	0.712314	2.54416	0.110703	0.999144	700927	257
ENG	0.599516	8.7952	2.54256	0.110815	0.999144	706569	2022
RGMA	0.601789	5.42658	2.54088	0.110933	0.999144	712949	56963
SSRP1	0.578308	6.57311	2.53986	0.111005	0.999144	706614	6749
PLP1	0.736222	3.25422	2.53725	0.111188	0.999144	697887	5354
BAG1	0.601307	6.37497	2.53579	0.111291	0.999144	702101	573
DAK	-0.685892	4.57515	2.53561	0.111304	0.999144	NA	NA
CSNK1G2	0.464654	6.30833	2.53468	0.11137	0.999144	709484	1455
RCAN2	-0.80405	5.19128	2.53386	0.111427	0.999144	704128	10231
KIAA1984	-0.985089	0.132277	2.53283	0.1115	0.999144	NA	NA
NOB1	0.587154	5.57341	2.53153	0.111592	0.999144	705344	28987
COL7A1	-0.862869	2.70876	2.53123	0.111613	0.999144	NA	1294
ZNF500	0.680783	3.26335	2.53089	0.111637	0.999144	706400	26048
SH2D3C	0.473953	6.34322	2.52196	0.112271	0.999144	699706	10044
PTPRC	-0.628257	5.42344	2.52153	0.112302	0.999144	712657	5788
IKBIP	0.466289	5.34946	2.52136	0.112314	0.999144	693896	121457
RCC1	0.547558	4.80198	2.51931	0.11246	0.999144	720265	1104
SLC13A4	1.08873	-0.88292	2.51846	0.112521	0.999144	708744	26266
C8orf4	1.00616	5.56152	2.51539	0.112739	0.999144	NA	NA
PRF1	-0.910597	1.79885	2.50998	0.113127	0.999144	710241	5551
IGF1R	0.554721	5.62464	2.50984	0.113137	0.999144	708227	3480
PTPRD	-0.853649	2.18504	2.50912	0.113189	0.999144	714954	5789
SLC1A5	0.716827	6.84263	2.50843	0.113238	0.999144	716843	6510
NOP56	0.647425	7.24919	2.50794	0.113274	0.999144	718202	10528
ST6GALNAC4	0.569551	4.96837	2.5072	0.113327	0.999144	705879	27090
TIMM22	0.559736	4.28611	2.50598	0.113415	0.999144	721162	29928
POLR1D	0.496605	5.17173	2.50563	0.11344	0.999144	718341	51082
NRCAM	-0.853614	5.20855	2.50369	0.11358	0.999144	574228	4897
KIAA0319	-1.21661	-0.0208912	2.50345	0.113597	0.999144	715105	9856
CYP3A7	-0.977108	-0.670221	2.50072	0.113794	0.999144	100144394	1551
APOBR	-0.772108	3.26858	2.49981	0.11386	0.999144	705950	55911
P2RY8	-0.959896	0.309923	2.49835	0.113965	0.999144	720406	286530
C5AR1	0.631587	6.36784	2.49803	0.113989	0.999144	718056	728
BAI3	-0.980896	1.16169	2.49686	0.114074	0.999144	NA	NA
MTCH2	-0.514708	6.02204	2.49589	0.114144	0.999144	712767	23788
RASGRF2	-0.643482	4.31622	2.49498	0.11421	0.999144	711350	5924
MT1X	1.38357	9.17138	2.4948	0.114223	0.999144	709905	4501
NT5DC2	0.467792	6.19821	2.49391	0.114287	0.999144	696679	64943
SWT1	-0.609756	4.46739	2.49332	0.11433	0.999144	714083	54823
GRAMD2	1.04889	0.47216	2.49093	0.114504	0.999144	NA	NA
DOCK4	-0.519128	4.7796	2.49056	0.114531	0.999144	703726	9732
HN1	0.573337	5.45181	2.49011	0.114564	0.999144	NA	NA
CHAC2	0.808561	2.08095	2.48528	0.114916	0.999144	100427277	494143
DLK1	-1.66813	1.71153	2.48358	0.11504	0.999144	707595	8788
NR1I2	-1.01373	0.401678	2.48218	0.115143	0.999144	574226	8856
JAKMIP3	-0.845387	2.49395	2.48138	0.115201	0.999144	100426507	282973
PMM2	0.47198	5.46241	2.48031	0.115279	0.999144	709122	5373
PRSS42	-1.08232	-0.400378	2.47893	0.115381	0.999144	NA	NA
PTGER1	0.980837	0.409661	2.47653	0.115557	0.999144	613251	5731
MYO5B	-1.48641	0.843085	2.4744	0.115714	0.999144	699592	4645
LAMA4	-0.646005	9.11588	2.47332	0.115793	0.999144	696685	3910
FANCE	-0.561057	4.65633	2.4733	0.115795	0.999144	718889	2178
ECSCR	0.474119	6.08176	2.47101	0.115964	0.999144	100428408	641700
ATP8B3	-1.03448	1.24238	2.47075	0.115983	0.999144	721348	148229
PADI2	-1.15695	1.74578	2.46861	0.116141	0.999144	711044	11240
UCHL1	-0.731736	8.21018	2.46569	0.116357	0.999144	701579	7345
SLC25A45	-0.970743	1.62335	2.46537	0.11638	0.999144	716427	283130
PLEKHH3	0.537622	4.57419	2.46526	0.116389	0.999144	711013	79990
TSHR	-1.33037	2.6783	2.46526	0.116389	0.999144	574251	7253
INHA	-1.11521	-0.801945	2.46507	0.116402	0.999144	574379	3623
CCDC88A	-0.497825	5.58188	2.45973	0.116799	0.999144	717103	55704
ACRC	-0.928186	1.45743	2.45891	0.11686	0.999144	NA	NA
HOXA5	0.519519	4.62153	2.45691	0.117009	0.999144	700221	3202
CNIH3	0.765471	3.16325	2.45184	0.117387	0.999144	701416	149111
DDX50	0.456038	6.01853	2.45058	0.117481	0.999144	712511	79009
OSTM1	-0.460489	6.251	2.45057	0.117483	0.999144	701341	28962
FAM107B	-0.995957	8.01412	2.44972	0.117546	0.999144	696896	83641
CDKL2	-0.700549	3.50102	2.44956	0.117558	0.999144	701467	8999
PAK1	-0.603674	4.2362	2.4492	0.117585	0.999144	698585	5058
CKAP2L	-0.887606	1.57228	2.44863	0.117628	0.999144	704381	150468
C9orf66	-1.02374	-1.08249	2.44645	0.117791	0.999144	NA	NA
PKHD1L1	-1.21374	4.85729	2.44523	0.117882	0.999144	698887	93035
HSD17B7	0.836773	4.62016	2.44424	0.117957	0.999144	NA	51478
FAM49B	-0.485234	6.41859	2.44389	0.117983	0.999144	NA	NA
CRISPLD2	0.734781	8.36855	2.44359	0.118006	0.999144	715516	83716
ANP32E	0.476053	5.82817	2.44245	0.118092	0.999144	706251	81611
TRIM59	1.31829	0.956432	2.44203	0.118123	0.999144	704829	286827
ACSF2	-0.709081	6.39297	2.44028	0.118255	0.999144	702474	80221
F10	0.778886	4.39383	2.43987	0.118286	0.999144	714132	2159
LZTFL1	-0.608118	4.11147	2.4391	0.118344	0.999144	714191	54585
CEL	-1.03842	0.201377	2.43903	0.118349	0.999144	722291	1056
WBSCR22	0.487033	6.18084	2.43485	0.118665	0.999144	NA	NA
PFN1	0.605575	8.5976	2.43405	0.118726	0.999144	710753	5216
EXTL3	-0.516922	6.73317	2.43391	0.118736	0.999144	100426593	2137
ADAP2	-0.654341	4.26136	2.43219	0.118867	0.999144	713749	55803
RBFOX3	-1.10148	-0.325689	2.43189	0.118889	0.999144	711256	146713
ERH	0.460566	6.18131	2.42419	0.119475	0.999144	712507	2079
MAGEL2	1.28687	-0.381686	2.42403	0.119487	0.999144	719760	54551
PAMR1	0.697026	6.00744	2.42226	0.119622	0.999144	717140	25891
ZDHHC8	0.462784	5.47131	2.42078	0.119735	0.999144	712832	29801
DTD2	-0.573508	5.3781	2.4201	0.119787	0.999144	717267	112487
ANKLE1	1.29237	0.64104	2.41976	0.119813	0.999144	719709	126549
EIF3L	0.53513	7.73188	2.41964	0.119823	0.999144	699189	51386
CCDC117	0.509861	4.55501	2.41933	0.119846	0.999144	713804	150275
ADSL	0.621198	5.3967	2.41924	0.119853	0.999144	709259	158
CDKN1C	-0.826372	6.28256	2.41867	0.119897	0.999144	721220	1028
TMEM254	-0.673402	5.18978	2.41813	0.119938	0.999144	701130	80195
TIGIT	-0.938762	0.410163	2.41781	0.119962	0.999144	710941	201633
FAM46A	-0.563474	4.95625	2.41621	0.120085	0.999144	NA	NA
GNG10	0.505115	7.02574	2.41484	0.12019	0.999144	708193	2790
HAL	-1.13301	2.55633	2.41161	0.120438	0.999144	712963	3034
FAM169A	0.992849	0.402012	2.41064	0.120513	0.999144	710539	26049
TMEM204	0.611853	3.96987	2.40998	0.120564	0.999144	701926	79652
UBE2L6	0.683549	4.83197	2.40643	0.120838	0.999144	705561	9246
ZCCHC14	0.509484	5.8832	2.40483	0.120961	0.999144	703833	23174
MT1H	1.31001	1.06448	2.40427	0.121004	0.999144	NA	4496
TEX9	-1.17157	0.40901	2.40417	0.121012	0.999144	699256	374618
EPN2	0.439637	5.84518	2.39954	0.121371	0.999144	702600	22905
ZNF408	0.54231	3.9106	2.39805	0.121486	0.999144	714213	79797
PET112	-0.522124	4.4371	2.39541	0.121692	0.999144	NA	NA
CADM1	0.800646	2.76511	2.39516	0.121711	0.999144	695983	23705
ZNF232	0.610807	3.59283	2.39343	0.121846	0.999144	721621	7775
HSF4	-0.603869	4.33183	2.39306	0.121875	0.999144	698412	3299
EXOC3L4	-1.15539	-0.0301376	2.39279	0.121896	0.999144	696187	91828
CXCR2	-0.924535	1.83357	2.39066	0.122062	0.999144	700407	3579
CDC42EP3	-0.769735	7.02313	2.38803	0.122268	0.999144	712377	10602
NADKD1	-0.488167	5.54302	2.38639	0.122396	0.999144	NA	NA
XXYLT1	-0.730406	5.80535	2.38079	0.122836	0.999144	708627	152002
APOE	-0.891972	11.1833	2.38074	0.122839	0.999144	714623	348
IFITM2	0.84398	4.48231	2.38067	0.122845	0.999144	NA	10581
TNFRSF1A	0.540702	7.91675	2.38	0.122898	0.999144	722033	7132
GPM6B	0.893725	3.48558	2.37907	0.122971	0.999144	711762	2824
GALNT2	0.51603	7.235	2.37903	0.122974	0.999144	714371	2590
FERMT3	-0.598282	5.10893	2.37796	0.123058	0.999144	722120	83706
HSPG2	-0.638896	9.07812	2.37789	0.123064	0.999144	707213	3339
ITGA11	1.00369	6.88314	2.37687	0.123144	0.999144	694090	22801
C7orf41	-0.74513	7.7779	2.37679	0.12315	0.999144	NA	NA
STC2	0.956106	6.54904	2.37558	0.123245	0.999144	703900	8614
DIAPH3	-0.954317	0.739256	2.37533	0.123265	0.999144	695990	81624
EML2	-0.522103	4.88924	2.37483	0.123305	0.999144	715009	24139
C1QTNF9	-1.06516	2.82037	2.3745	0.123331	0.999144	707884	338872
KYNU	-0.748992	3.82194	2.37448	0.123333	0.999144	705179	8942
CHST7	0.606789	4.32498	2.37211	0.12352	0.999144	704906	56548
HOXA11	1.02232	1.85788	2.37208	0.123522	0.999144	106992384	3207
OLFM1	0.798827	6.07879	2.37185	0.123541	0.999144	712348	10439
SLC27A2	0.895805	0.62983	2.37113	0.123597	0.999144	715237	11001
TRAIP	-0.996567	2.36651	2.36896	0.123769	0.999144	704765	10293
LRRC8E	-0.761907	2.37398	2.36757	0.123879	0.999144	706394	80131
CYB5R3	-0.653493	8.6852	2.36606	0.123999	0.999144	714058	1727
TTN	-0.799999	3.43423	2.36506	0.124079	0.999144	703527	7273
KANK2	0.564355	8.22026	2.36475	0.124104	0.999144	716191	25959
SPSB1	0.681496	6.17183	2.36436	0.124135	0.999144	722211	80176
NXPH4	-1.30894	-0.510686	2.36313	0.124233	0.999144	574171	11247
TSEN15	0.523093	4.4079	2.36302	0.124242	0.999144	717481	116461
SLC25A22	0.768044	4.1163	2.36099	0.124403	0.999144	700463	79751
TMED3	-0.528309	6.25253	2.35949	0.124523	0.999144	711993	23423
CHST1	0.651676	3.44881	2.35906	0.124557	0.999144	715176	8534
PGLS	0.526683	5.1252	2.35864	0.124591	0.999144	719149	25796
CDK2	0.604949	6.10428	2.35818	0.124628	0.999144	711002	1017
CNN2	0.480205	6.77016	2.3574	0.124689	0.999144	721164	1265
UNC13C	-1.72942	0.250444	2.35699	0.124723	0.999144	697368	440279
YBX2	-0.814599	4.98576	2.35502	0.124881	0.999144	714750	51087
CCSAP	-0.666686	3.37135	2.35497	0.124884	0.999144	694154	126731
PTMA	0.642936	9.11992	2.34952	0.125322	0.999144	712553	5757
ARSA	-0.435959	6.23695	2.3476	0.125476	0.999144	716500	410
PPP1R9A	-0.861605	1.23458	2.34353	0.125805	0.999144	699491	55607
ABHD14A	-0.638391	4.25805	2.34312	0.125838	0.999144	NA	25864
PPP2R5A	-0.567367	7.31882	2.34178	0.125945	0.999144	716313	5525
STIL	-0.828648	1.98718	2.34055	0.126045	0.999144	710099	6491
GUSB	-0.521116	6.6515	2.34013	0.126079	0.999144	NA	2990
MTFR2	-0.779643	2.30689	2.33805	0.126248	0.999144	106998139	113115
FBXL20	-0.513675	4.39715	2.33737	0.126302	0.999144	697394	84961
TWIST1	0.649065	4.0937	2.33704	0.126329	0.999144	574278	7291
OGFR	0.489772	4.97398	2.33691	0.12634	0.999144	698688	11054
ACRBP	-1.09636	-0.846586	2.3366	0.126365	0.999144	713219	84519
RARRES2	0.531457	6.97287	2.33589	0.126423	0.999144	704993	5919
COX8A	-0.509063	7.17291	2.33517	0.126481	0.999144	718007	1351
EPOR	0.934256	1.59267	2.33478	0.126513	0.999144	714546	2057
SPRY3	-0.894349	2.02307	2.33469	0.126521	0.999144	703923	10251
KLC4	-0.530895	4.48793	2.33336	0.126628	0.999144	698356	89953
TOMM40	0.65593	5.91	2.3332	0.126642	0.999144	713297	10452
CNTN2	1.02142	0.629144	2.33131	0.126795	0.999144	574333	6900
TSGA10	-0.955487	1.03028	2.33008	0.126895	0.999144	713389	80705
HLTF	-0.519162	5.07265	2.32845	0.127028	0.999144	712415	6596
SH2B2	0.711093	3.9254	2.32567	0.127256	0.999144	714861	10603
GSDMC	1.31022	-0.688238	2.32442	0.127358	0.999144	695343	56169
SMIM3	0.692877	7.08323	2.32417	0.127378	0.999144	711300	85027
TEK	0.490542	6.34575	2.32367	0.127419	0.999144	707455	7010
RRS1	0.671662	4.59537	2.3231	0.127466	0.999144	711788	23212
KIAA2022	-0.911473	1.06069	2.32118	0.127623	0.999144	NA	NA
MAMSTR	-1.34708	0.7248	2.32105	0.127634	0.999144	718823	284358
FAAH	-0.500111	4.87938	2.32088	0.127648	0.999144	708850	2166
MPZL2	-0.700711	3.92744	2.32064	0.127667	0.999144	699330	10205
IGSF8	-0.715259	4.25898	2.31998	0.127722	0.999144	720186	93185
GCC1	0.493386	4.89069	2.31913	0.127791	0.999144	697975	79571
RAB41	-0.941381	0.321422	2.31905	0.127798	0.999144	695349	347517
OGFOD1	0.525178	4.8122	2.31866	0.12783	0.999144	700219	55239
IDUA	0.485154	5.64534	2.31185	0.128391	0.999144	106998222	3425
ALAD	-0.61654	6.22439	2.30774	0.128731	0.999144	705193	210
TNFRSF12A	0.730733	5.64787	2.30697	0.128795	0.999144	699970	51330
VSNL1	-1.31959	-1.10896	2.30663	0.128823	0.999144	699459	7447
REXO4	0.651251	4.31021	2.30515	0.128946	0.999144	713816	57109
FKBP8	0.570459	7.9635	2.30493	0.128964	0.999144	720232	23770
AGPAT2	-0.871654	8.68503	2.30306	0.12912	0.999144	709753	10555
TGIF1	0.506136	5.52244	2.30271	0.129149	0.999144	694580	7050
NRK	-1.38421	1.9583	2.30202	0.129206	0.999144	700137	203447
KAT2B	-0.510727	5.50871	2.30172	0.129231	0.999144	698283	8850
VASP	0.527306	6.80974	2.30054	0.129329	0.999144	716022	7408
SCNN1D	-1.31467	-0.488383	2.29932	0.129431	0.999144	100426062	6339
ACO1	0.715824	8.02258	2.29896	0.12946	0.999144	705075	48
ERCC6L2	-0.560851	4.46196	2.29834	0.129512	0.999144	100426560	375748
IRF6	1.47102	-0.218234	2.29738	0.129593	0.999144	712958	3664
SMIM1	-0.964384	0.893169	2.29701	0.129623	0.999144	695502	388588
MALL	0.716969	4.63552	2.29701	0.129624	0.999144	696102	7851
UNC93B1	-0.606124	4.81948	2.29699	0.129625	0.999144	710928	81622
CCDC126	-0.590717	5.66491	2.29679	0.129642	0.999144	710357	90693
HILPDA	0.637651	5.43921	2.29383	0.129889	0.999144	701261	29923
PRKAR2B	-0.753134	7.29001	2.29211	0.130033	0.999144	700770	5577
RAI2	0.699287	3.81404	2.29126	0.130104	0.999144	693329	10742
SETD6	0.609712	3.71995	2.28963	0.130241	0.999144	707353	79918
IP6K1	0.440192	5.9361	2.28777	0.130397	0.999144	705576	9807
PDE6H	-0.955136	-0.508551	2.28646	0.130507	0.999144	700447	5149
CAMK2A	0.706799	3.54417	2.28639	0.130513	0.999144	710540	815
TGFB1I1	0.527497	5.4386	2.28563	0.130577	0.999144	714172	7041
LIN37	0.532121	3.94272	2.28562	0.130578	0.999144	710495	55957
HMGA1	0.6772	5.53626	2.28551	0.130587	0.999144	718536	3159
SLC38A11	-0.839819	2.42216	2.28537	0.130599	0.999144	703062	151258
RHOBTB1	0.57719	5.34618	2.28519	0.130614	0.999144	699132	9886
GALNTL2	0.68124	8.6441	2.28393	0.13072	0.999144	NA	NA
ITFG1	-0.459577	6.31752	2.28304	0.130796	0.999144	716435	81533
RRP7A	0.561891	5.54548	2.28302	0.130797	0.999144	710471	27341
BCL3	0.71689	6.3625	2.28218	0.130868	0.999144	713049	602
PQLC1	0.52852	5.60863	2.28123	0.130948	0.999144	NA	NA
ALG11	-0.806998	1.48739	2.28118	0.130952	0.999144	100498659	440138
IL2RA	-1.13354	2.83919	2.28084	0.130981	0.999144	574300	3559
VWA1	0.568754	5.28271	2.28024	0.131032	0.999144	701765	64856
LUM	-0.835307	8.28238	2.27637	0.131359	0.999144	709830	4060
CD36	-0.777736	10.5537	2.27601	0.131389	0.999144	574296	948
IFNE	-1.00223	0.218233	2.27539	0.131442	0.999144	106993736	338376
FAM134B	0.767424	2.39344	2.27422	0.131541	0.999144	NA	NA
CCDC79	-0.654652	3.14476	2.27125	0.131793	0.999144	NA	NA
PLEKHO1	0.515343	7.17116	2.2688	0.132002	0.999144	706145	51177
DNAH1	-0.916259	0.600835	2.26782	0.132086	0.999144	697401	25981
HDGF	0.536486	7.43844	2.26705	0.132151	0.999144	716742	3068
AES	0.519416	7.34152	2.26248	0.132542	0.999144	NA	NA
TMEM51	-0.760923	2.83114	2.26114	0.132656	0.999144	693771	55092
SNAPC2	0.60613	3.40379	2.26112	0.132658	0.999144	706176	6618
GPR137C	-0.955589	0.387491	2.25968	0.132782	0.999144	710628	283554
PIK3R5	-0.591128	4.08841	2.25899	0.132841	0.999144	722027	23533
PLCB4	0.457778	5.37705	2.2588	0.132857	0.999144	718418	5332
AS3MT	-0.745311	4.04626	2.2587	0.132865	0.999144	714122	57412
SLC6A4	-1.01391	-0.981547	2.25852	0.132881	0.999144	574140	6532
PLXDC1	0.622831	5.03861	2.25804	0.132922	0.999144	695635	57125
PTX3	1.3441	10.1732	2.25686	0.133024	0.999144	704985	5806
CNFN	1.24426	1.01099	2.25565	0.133127	0.999144	722232	84518
AMOTL2	-0.647629	7.75537	2.25428	0.133245	0.999144	NA	51421
PLB1	-1.01496	1.02532	2.25415	0.133256	0.999144	100424557	151056
ATP10A	0.553599	4.75041	2.25349	0.133313	0.999144	711435	57194
FGF7	0.829053	7.63241	2.25336	0.133325	0.999144	574345	2252
CSTA	-0.759457	3.57433	2.25173	0.133465	0.999144	714547	1475
CTSA	-0.54728	7.86024	2.25038	0.133581	0.999144	708592	5476
EFNB1	0.531532	5.84789	2.25009	0.133606	0.999144	694149	1947
TMEM208	0.510101	4.75756	2.24993	0.13362	0.999144	697228	29100
CNTNAP3	-1.02389	1.61956	2.24986	0.133626	0.999144	NA	79937
GLRX2	0.641629	3.48246	2.24948	0.13366	0.999144	712396	51022
LNPEP	-0.669987	3.78589	2.24885	0.133714	0.999144	703949	4012
MCCC2	-0.477791	4.81696	2.24866	0.133731	0.999144	701211	64087
EGFL6	-1.38884	1.40045	2.24817	0.133773	0.999144	711280	25975
HIGD1A	0.459331	6.30142	2.2476	0.133822	0.999144	716131	25994
KLHL32	-1.50071	0.408304	2.24701	0.133873	0.999144	709276	114792
SLC16A8	-1.12463	-0.687241	2.24562	0.133993	0.999144	699932	23539
GSTM5	-0.525481	7.42735	2.24494	0.134052	0.999144	100426406	2949
CLMN	-0.56027	5.4106	2.2448	0.134064	0.999144	709910	79789
DEPDC1	-1.06386	-0.494597	2.24355	0.134173	0.999144	701888	55635
MFSD12	0.559438	5.51801	2.24281	0.134237	0.999144	713171	126321
ATRNL1	-0.784989	2.36189	2.24029	0.134455	0.999144	705767	26033
CDKN2B	0.708523	5.54641	2.23947	0.134527	0.999144	709209	1030
UNC13D	-0.760226	3.01978	2.23779	0.134674	0.999144	704431	201294
UFSP2	-0.653235	3.85321	2.23726	0.134719	0.999144	699794	55325
NT5C3L	0.45711	4.86495	2.23718	0.134727	0.999144	NA	NA
TMEM245	-0.470328	7.10528	2.2336	0.135039	0.999144	710299	23731
ATP8B2	0.49256	6.86167	2.23355	0.135044	0.999144	716652	57198
NUBPL	-0.562423	4.1737	2.23174	0.135202	0.999144	717011	80224
C20orf194	-0.547076	6.28884	2.23	0.135354	0.999144	NA	NA
GANC	-0.577084	3.64375	2.22986	0.135366	0.999144	708126	2595
PTGDR2	0.789073	4.95863	2.22717	0.135602	0.999144	695853	11251
ZFC3H1	-0.468062	5.95282	2.22674	0.13564	0.999144	718671	196441
METTL12	0.737257	3.54474	2.22405	0.135876	0.999144	NA	NA
NGFRAP1	-0.534445	5.37421	2.22319	0.135952	0.999144	NA	NA
DOHH	0.563705	3.97156	2.22284	0.135983	0.999144	713046	83475
RNPC3	-0.49584	4.59359	2.2223	0.136031	0.999144	717115	55599
SHANK1	-1.34459	-1.16507	2.22058	0.136182	0.999144	719673	50944
GPS2	0.418228	5.72014	2.22013	0.136222	0.999144	721816	2874
KCNAB2	-0.575743	5.33502	2.21886	0.136333	0.999144	702448	8514
PGAM4	-1.2543	-1.54086	2.2188	0.136339	0.999144	NA	441531
C1orf226	-0.856129	2.07284	2.21759	0.136446	0.999144	NA	400793
OR2H2	0.955506	-0.126076	2.21737	0.136466	0.999144	710946	7932
MACROD2	-0.8047	2.89397	2.21645	0.136547	0.999144	694547	140733
EFHD1	0.968469	1.65503	2.21574	0.13661	0.999144	717627	80303
CTDSP1	0.463421	7.14382	2.21376	0.136785	0.999144	698824	58190
EXOC3L1	0.499275	4.97126	2.21318	0.136836	0.999144	696499	283849
ERAP1	-0.443881	6.28343	2.21315	0.136839	0.999144	699996	51752
RSPO3	-0.60455	3.91843	2.21042	0.137081	0.999144	712288	84870
FDXR	-0.623519	3.63175	2.2091	0.137198	0.999144	699336	2232
TM7SF3	-0.50637	5.64188	2.20399	0.137654	0.999144	710602	51768
SUMF2	-0.518823	5.86559	2.20253	0.137785	0.999144	715253	25870
PRAP1	-0.853481	2.56974	2.19899	0.138101	0.999144	719848	118471
E2F4	0.581478	6.66913	2.19782	0.138206	0.999144	696864	1874
NOXO1	0.995009	-0.558541	2.19595	0.138374	0.999144	694059	124056
TUBB	0.580808	8.9307	2.19464	0.138491	0.999144	574113	203068
PHYHIP	0.815218	2.61404	2.19451	0.138503	0.999144	715990	9796
SMARCB1	0.434898	5.42744	2.19434	0.138519	0.999144	699190	6598
CLEC10A	0.890399	2.54408	2.19366	0.13858	0.999144	714099	10462
C15orf27	-1.17802	0.200072	2.19348	0.138596	0.999144	NA	NA
PRKCA	-0.471106	4.71465	2.19249	0.138685	0.999144	718412	5578
WDR46	0.520877	6.42118	2.19115	0.138805	0.999144	718220	9277
PDXP	-0.666564	3.98092	2.18756	0.13913	0.999144	NA	57026
HCN2	-1.75768	1.28099	2.18724	0.139159	0.999144	100425114	610
KL	-1.35068	-1.13965	2.18609	0.139263	0.999144	714042	9365
ALDH3A1	-0.926812	4.33985	2.18259	0.139579	0.999144	703870	218
ITGA2	-0.88223	4.06706	2.18209	0.139624	0.999144	703572	3673
CTPS1	0.563246	5.51684	2.18013	0.139803	0.999144	695498	1503
ALDH5A1	-0.807117	2.64139	2.17927	0.139881	0.999144	707902	7915
CXCL11	1.66375	2.12998	2.17876	0.139927	0.999144	574372	6373
BNIP3	0.728489	7.44452	2.1786	0.139942	0.999144	100426120	664
ELOVL7	-0.871455	1.42433	2.17666	0.140118	0.999144	709866	79993
PSMB8	0.544217	5.45341	2.17657	0.140127	0.999144	717766	5696
PER2	-0.712042	4.15351	2.17592	0.140186	0.999144	696476	8864
PLEKHJ1	0.471102	4.6745	2.17509	0.140261	0.999144	710129	55111
ABCG4	1.15528	1.41568	2.16952	0.14077	0.999144	100429212	64137
CEBPB	0.643091	7.36467	2.16928	0.140792	0.999144	713191	1051
CRH	-1.59716	-0.992181	2.1688	0.140836	0.999144	702877	1392
GRAMD1B	-0.867812	1.08978	2.1681	0.1409	0.999144	708497	57476
TAF12	0.457952	4.66629	2.16804	0.140905	0.999144	717135	6883
GPR64	0.710872	3.04394	2.16636	0.14106	0.999144	NA	NA
GAMT	-0.680019	3.53456	2.16596	0.141097	0.999144	721263	2593
MAST2	0.467592	6.52126	2.16285	0.141382	0.999144	706998	23139
ELL2	0.72869	7.96243	2.1611	0.141543	0.999144	699506	22936
MESDC1	0.502228	5.13468	2.16067	0.141583	0.999144	NA	NA
RHOG	0.424828	5.88264	2.15677	0.141943	0.999144	718113	391
ARHGAP27	0.561216	3.91269	2.15236	0.142351	0.999144	716430	201176
PDGFA	0.492013	4.55346	2.15191	0.142393	0.999144	707725	5154
STON2	0.675452	3.53635	2.15067	0.142508	0.999144	708331	85439
KCNMB2	-1.37978	-1.39595	2.14953	0.142614	0.999144	710221	10242
TXNDC12	0.424514	5.79733	2.14853	0.142706	0.999144	712891	51060
POMT2	0.47194	5.17131	2.14764	0.14279	0.999144	705604	29954
NPL	-0.735733	4.13908	2.14757	0.142796	0.999144	106994586	80896
IFT74	-0.615763	3.12082	2.14677	0.14287	0.999144	707561	80173
VPS37C	0.443809	4.96397	2.14638	0.142907	0.999144	694898	55048
RDH14	1.01314	-0.705854	2.14569	0.14297	0.999144	700458	57665
LRRC59	0.609241	6.44551	2.14474	0.143059	0.999144	705396	55379
FRY	-0.482236	5.78722	2.14417	0.143113	0.999144	713688	10129
PI15	-1.34161	4.93653	2.14203	0.143312	0.999144	697375	51050
REEP4	0.61038	3.34304	2.14069	0.143437	0.999144	707267	80346
TICAM1	0.635481	3.26523	2.13934	0.143563	0.999144	574294	148022
MSC	0.721679	3.79791	2.13688	0.143794	0.999144	694488	9242
ABCG1	0.741432	7.62117	2.13626	0.143852	0.999144	100423477	9619
BAX	0.466115	4.79202	2.13537	0.143935	0.999144	718948	581
PRSS35	1.31309	4.30163	2.13476	0.143993	0.999144	695095	167681
UBE2O	0.586575	5.33467	2.1342	0.144046	0.999144	710529	63893
WIPI1	0.539659	6.32392	2.13282	0.144175	0.999144	718945	55062
BATF3	0.915016	3.22433	2.1326	0.144196	0.999144	710551	55509
SLAMF1	-1.19379	3.28957	2.13229	0.144226	0.999144	719747	6504
MMP2	0.778914	11.7513	2.13222	0.144232	0.999144	698478	4313
ATP2B4	-0.557957	7.40391	2.13159	0.144291	0.999144	574317	493
TDRKH	-0.825341	3.36242	2.13079	0.144367	0.999144	716968	11022
GPR98	-0.931799	-0.879781	2.13051	0.144393	0.999144	NA	NA
WBP5	0.463244	5.79272	2.12802	0.144628	0.999144	NA	NA
HDHD3	-0.956955	2.86148	2.12793	0.144636	0.999144	705447	81932
PDK4	0.696829	8.88696	2.12509	0.144904	0.999144	698726	5166
SUOX	-0.84662	1.83353	2.12504	0.144909	0.999144	711164	6821
FCRL5	-1.04206	1.32051	2.12302	0.1451	0.999144	718771	83416
SDR39U1	-0.719392	2.40375	2.12101	0.145291	0.999144	716309	56948
ABI3	0.726258	2.92847	2.11935	0.145448	0.999144	698710	51225
OGDH	-0.516057	7.41254	2.11867	0.145513	0.999144	698854	4967
TMEM100	0.444101	5.64121	2.1179	0.145586	0.999144	707032	55273
CDC42EP2	0.597843	5.89798	2.11763	0.145612	0.999144	716504	10435
HIC1	0.554219	4.29509	2.11675	0.145695	0.999144	721284	3090
CRYBA2	0.871017	0.666285	2.11625	0.145743	0.999144	701178	1412
WDR27	-0.836542	1.29663	2.11601	0.145765	0.999144	695097	253769
SNX15	0.504671	4.46109	2.11245	0.146105	0.999144	717071	29907
HNRNPAB	0.629953	7.55693	2.11181	0.146166	0.999144	702509	3182
RAB7L1	0.414653	5.83799	2.11047	0.146294	0.999144	NA	NA
EPHB1	0.892672	1.7014	2.11016	0.146324	0.999144	717211	2047
COL26A1	-1.29864	-0.780027	2.11008	0.146332	0.999144	719721	136227
VSX2	-1.13226	-1.04345	2.1095	0.146388	0.999144	699261	338917
SH2D6	-0.943035	-0.0860262	2.10864	0.14647	0.999144	695398	284948
ALDH1L1	0.96872	7.14749	2.10856	0.146477	0.999144	716977	10840
LY6E	0.449928	7.15208	2.10781	0.146549	0.999144	114680363	4061
GSK3A	0.452484	6.11917	2.10262	0.147047	0.999144	707037	2931
PTER	-0.663165	3.87277	2.10026	0.147274	0.999144	699387	9317
NT5DC1	-0.619701	4.33724	2.09819	0.147474	0.999144	716178	221294
SSPN	-0.528932	5.04417	2.09732	0.147557	0.999144	708482	8082
YIPF6	-0.43985	6.6123	2.09653	0.147634	0.999144	713477	286451
NLGN3	-0.921698	1.01108	2.09569	0.147715	0.999144	574216	54413
LSM7	0.515661	4.44129	2.09415	0.147863	0.999144	721486	51690
RGL4	-0.87358	0.86305	2.094	0.147879	0.999144	NA	266747
PPIL6	-0.846922	1.5029	2.09241	0.148032	0.999144	698986	285755
TAL1	0.569072	4.6899	2.0923	0.148043	0.999144	100428731	6886
KIAA1109	-0.42224	5.61066	2.09162	0.148108	0.999144	NA	NA
CMTM3	0.52186	6.48474	2.08777	0.148483	0.999144	695592	123920
CASP10	0.542036	5.16116	2.08676	0.148581	0.999144	701295	843
ZNF347	-0.647877	2.66587	2.08611	0.148644	0.999144	720141	84671
IRG1	-1.39304	0.83525	2.08582	0.148672	0.999144	NA	NA
MPP4	-0.963451	-0.480011	2.08491	0.148761	0.999144	702459	58538
C1orf101	-0.797926	2.29015	2.08434	0.148816	0.999144	NA	NA
SYT13	-1.50418	1.24017	2.08208	0.149037	0.999144	714564	57586
CYTL1	-1.16871	3.68436	2.08174	0.14907	0.999144	711664	54360
NAA25	-0.774406	6.35136	2.08139	0.149105	0.999144	713583	80018
MICU1	-0.470822	5.50253	2.07929	0.14931	0.999144	708654	10367
SPARC	-0.819767	12.1096	2.07923	0.149315	0.999144	712388	6678
COL14A1	-0.544964	7.70375	2.07782	0.149454	0.999144	702878	7373
KLHDC8A	-1.19779	1.20172	2.07762	0.149473	0.999144	698312	55220
MS4A6A	0.826455	5.09005	2.07657	0.149576	0.999144	697689	64231
LGR4	0.602929	5.61695	2.07632	0.149601	0.999144	701736	55366
SLC13A3	0.931258	0.547954	2.07602	0.14963	0.999144	706364	64849
SPATA20	-0.598747	4.09622	2.0755	0.149681	0.999144	703313	64847
PTGIR	0.726857	2.97671	2.0741	0.149818	0.999144	716546	5739
NPFF	0.762492	1.76136	2.07354	0.149874	0.999144	703412	8620
PTPRO	-1.04638	-1.21022	2.07299	0.149928	0.999144	700811	5800
TEAD4	0.669025	4.71671	2.07002	0.150219	0.999144	721772	7004
MCAM	-0.731279	10.0498	2.06963	0.150258	0.999144	708449	4162
ANKRD37	0.985718	3.83055	2.06942	0.150279	0.999144	100426380	353322
SLC3A2	0.506638	7.57662	2.06749	0.150469	0.999144	722218	6520
SNX18	0.445435	5.68023	2.06736	0.150482	0.999144	704669	112574
PDPN	0.787536	7.63733	2.06659	0.150558	0.999144	716250	10630
CBY3	-0.933483	0.572832	2.06341	0.150872	0.999144	723016	646019
FOSB	-0.847071	5.05574	2.06336	0.150877	0.999144	715896	2354
CBX4	0.590487	3.45195	2.06314	0.150898	0.999144	717683	8535
TMEM119	1.06248	4.96881	2.06254	0.150959	0.999144	705921	338773
MROH7	-0.905752	-0.08669	2.06177	0.151035	0.999144	715310	374977
CPOX	0.633764	3.77161	2.06119	0.151092	0.999144	698849	1371
DRG1	0.489888	5.61766	2.06105	0.151106	0.999144	716791	4733
YPEL4	0.961473	2.82424	2.06097	0.151114	0.999144	705186	219539
GIMAP1	0.668764	3.64141	2.05683	0.151525	0.999144	100424486	170575
CD37	-0.50441	4.51827	2.05387	0.15182	0.999144	718718	951
MBOAT7	-0.533753	4.30468	2.05263	0.151943	0.999144	693742	79143
TNIP2	0.503153	6.12735	2.05208	0.151998	0.999144	722308	79155
ZNF771	0.84665	0.786966	2.05146	0.15206	0.999144	711861	51333
ARSK	-0.643267	3.2612	2.05043	0.152164	0.999144	698368	153642
CPM	-0.550898	7.683	2.04927	0.15228	0.999144	718315	1368
MYO18B	0.937038	0.572573	2.04888	0.152318	0.999144	714823	84700
TCEAL3	-1.0595	1.40121	2.04709	0.152498	0.999144	NA	85012
APBA3	0.458642	4.70911	2.04677	0.15253	0.999144	713752	9546
PDCD2L	0.772534	1.56112	2.0458	0.152627	0.999144	705688	84306
HIST1H2BC	-0.963075	0.631635	2.04451	0.152756	0.999144	NA	NA
NAP1L5	-0.669239	2.77059	2.04428	0.152779	0.999144	703223	266812
YY2	-0.939947	-0.578749	2.04355	0.152852	0.999144	696656	404281
PMS1	0.607465	4.31124	2.0417	0.153039	0.999144	713641	5378
GINS1	-0.639818	3.87868	2.04153	0.153056	0.999144	716398	9837
QPCT	-0.589263	3.9244	2.04129	0.15308	0.999144	712233	25797
ZNF688	0.746348	2.187	2.04107	0.153102	0.999144	100430421	146542
TBC1D20	0.516639	6.71959	2.03951	0.153259	0.999144	716852	128637
ENC1	-0.798099	3.66949	2.03945	0.153265	0.999144	704577	8507
RASSF4	-0.47756	5.00185	2.03922	0.153288	0.999144	706096	83937
ZNF605	-0.554894	5.11075	2.03842	0.153369	0.999144	694553	100289635
ACOX2	-0.73544	5.21385	2.0343	0.153785	0.999144	701565	8309
TENM2	1.12659	0.289464	2.03418	0.153798	0.999144	698750	57451
ICOSLG	0.603755	3.35268	2.03391	0.153824	0.999144	722191	23308
HELZ	-0.441875	6.13165	2.03345	0.153871	0.999144	718729	9931
PNRC1	0.533353	7.02353	2.03305	0.153911	0.999144	700362	10957
TMUB1	0.464567	4.68229	2.03155	0.154063	0.999144	714606	83590
FST	0.803986	5.90077	2.03056	0.154164	0.999144	707420	10468
RASA3	0.409432	6.23138	2.0301	0.15421	0.999144	698964	22821
TMEM8A	0.426117	6.11047	2.02955	0.154266	0.999144	NA	NA
CNIH4	0.442493	4.90896	2.02875	0.154347	0.999144	701767	29097
SNX22	0.708607	3.74928	2.02769	0.154456	0.999144	706850	79856
CTIF	-0.488564	5.90023	2.02611	0.154616	0.999144	NA	9811
PLCB2	-0.791557	4.7869	2.02596	0.154631	0.999144	701951	5330
C3AR1	0.586729	5.89604	2.02589	0.154639	0.999144	716086	719
TMEM81	0.794765	1.11142	2.02582	0.154646	0.999144	699180	388730
ERMAP	0.814823	3.99307	2.02563	0.154665	0.999144	698433	114625
TARS	0.540911	6.25426	2.02525	0.154704	0.999144	NA	NA
LSR	-0.839039	2.49269	2.02443	0.154787	0.999144	106994738	51599
PPM1K	-0.748321	2.74108	2.02383	0.154848	0.999144	702398	152926
MYCBPAP	-1.00273	0.297342	2.02357	0.154875	0.999144	705880	84073
UPF3B	0.473597	4.45161	2.02293	0.15494	0.999144	694247	65109
SV2A	1.01987	-0.163277	2.02217	0.155017	0.999144	715018	9900
LYPLA2	0.450724	5.27375	2.02114	0.155122	0.999144	719074	11313
FTSJ1	0.531736	4.93623	2.0208	0.155157	0.999144	710243	24140
CBL	-0.55161	5.01804	2.01917	0.155324	0.999144	704311	867
PPP5C	0.412506	5.89046	2.0173	0.155515	0.999144	716214	5536
TET2	-0.477273	4.39325	2.01572	0.155677	0.999144	694137	54790
MAF	0.587463	6.7452	2.01554	0.155696	0.999144	106995090	4094
OPTC	1.21979	-0.254481	2.01519	0.155732	0.999144	702570	26254
TMEM135	-0.545013	4.22898	2.01376	0.155878	0.999144	704963	65084
C11orf31	0.457346	5.71086	2.01289	0.155968	0.999144	NA	NA
BAK1	0.43313	5.44513	2.01241	0.156017	0.999144	706534	578
ANO3	-0.860713	4.56601	2.01208	0.156052	0.999144	700072	63982
APOL1	-1.05103	0.906858	2.012	0.156059	0.999144	100424485	8542
PTPN14	-0.415529	6.17358	2.01079	0.156184	0.999144	709191	5784
EMD	0.443923	6.3134	2.01049	0.156215	0.999144	699400	2010
LPA	-0.93637	-0.783726	2.01014	0.156251	0.999144	709528	4018
DTNB	-0.617988	3.57353	2.01	0.156266	0.999144	696167	1838
ZNF202	0.635035	3.55318	2.00989	0.156277	0.999144	708814	7753
SCN3B	0.812763	4.14728	2.00986	0.156279	0.999144	714673	55800
RASAL3	0.917157	1.94002	2.00951	0.156315	0.999144	719214	64926
C6orf106	0.459798	7.08531	2.00779	0.156493	0.999144	NA	NA
SNX10	-0.593167	4.02722	2.00755	0.156518	0.999144	701684	29887
EREG	-1.3027	0.894399	2.00618	0.156659	0.999144	702502	2069
GALNT6	-1.16734	0.553095	2.00557	0.156723	0.999144	695019	11226
KCNG2	0.854309	0.613661	2.0051	0.156771	0.999144	718167	26251
MYO10	-0.593929	5.70533	2.00413	0.156872	0.999144	718002	4651
LY6G6F	-1.4838	0.309933	2.0027	0.15702	0.999144	NA	259215
VAV2	0.437431	4.94784	2.00106	0.15719	0.999144	713227	7410
NLRC4	-1.02181	-0.779501	2.00068	0.157229	0.999144	706378	58484
SAMSN1	-0.840132	2.77028	2.00037	0.15726	0.999144	694064	64092
RANGAP1	0.542359	6.33359	2.00008	0.157291	0.999144	710698	5905
GATA2	0.612185	4.08333	1.99795	0.157512	0.999144	705551	2624
RTKN2	-0.808105	0.812618	1.99698	0.157613	0.999144	698515	219790
EPHX1	-0.670337	7.50168	1.99471	0.157849	0.999144	700180	2052
PIGM	-0.483692	4.28142	1.99466	0.157855	0.999144	719582	93183
PKD2	-0.454892	6.74847	1.99431	0.157891	0.999144	702179	5311
HS3ST1	0.872935	2.76029	1.99199	0.158133	0.999144	713374	9957
CD8A	-0.856198	2.19579	1.99194	0.158138	0.999144	698329	925
GTPBP2	0.46989	6.39347	1.98966	0.158376	0.999144	700913	54676
PLXDC2	0.584488	3.8347	1.98961	0.158381	0.999144	702523	84898
HCAR1	-1.00902	1.69	1.98936	0.158408	0.999144	702825	27198
SYT7	-0.776397	3.52989	1.98924	0.158421	0.999144	722368	9066
SOAT2	-0.844185	2.27936	1.9869	0.158666	0.999144	701171	8435
FAM124A	0.772657	2.38256	1.98632	0.158727	0.999144	708395	220108
PRR23C	1.47567	-0.795607	1.98448	0.158919	0.999144	NA	389152
ASXL2	-0.472587	4.69296	1.98265	0.159112	0.999144	695057	55252
ROBO1	-0.702562	3.5835	1.98249	0.159129	0.999144	722879	6091
ARTN	0.861188	0.740573	1.98131	0.159252	0.999144	701641	9048
TGFB2	-0.661134	4.98968	1.98107	0.159278	0.999144	707540	7042
ZMYND12	-0.725093	2.19306	1.98096	0.159289	0.999144	696941	84217
GSC	-0.951007	1.51558	1.98084	0.159302	0.999144	702308	145258
ACYP2	-0.607051	3.75444	1.97956	0.159437	0.999144	716728	98
DPP4	0.524115	5.72916	1.97943	0.15945	0.999144	654491	1803
CABP5	1.27251	1.56625	1.97918	0.159476	0.999144	NA	56344
COQ7	-0.634793	3.04426	1.97839	0.159561	0.999144	693931	10229
TIMM9	0.487989	4.8066	1.97699	0.159707	0.999144	701005	26520
TEPP	-0.949555	1.02722	1.9763	0.15978	0.999144	NA	NA
LAIR1	-0.566976	4.63995	1.97624	0.159787	0.999144	NA	3903
PPM1G	0.462747	6.72485	1.97565	0.159849	0.999144	700695	5496
CSMD2	1.19234	2.13223	1.97423	0.16	0.999144	710468	114784
PRKAR1B	0.633286	2.93494	1.97416	0.160007	0.999144	695770	5575
PMM1	0.518736	5.53087	1.97403	0.160021	0.999144	707866	5372
F2R	0.566192	5.03056	1.97345	0.160082	0.999144	707370	2149
SSH1	-0.68245	3.52983	1.9726	0.160172	0.999144	707809	54434
EMILIN2	0.550703	6.9048	1.97243	0.16019	0.999144	695758	84034
BCL2L12	0.515749	3.80294	1.97234	0.1602	0.999144	718981	83596
GRPEL2	0.468919	4.43273	1.97207	0.160228	0.999144	710512	134266
SERBP1	0.567132	8.67683	1.9719	0.160247	0.999144	700797	26135
NCAM2	-0.97895	-0.5093	1.97185	0.160252	0.999144	709322	4685
SGK1	0.574051	7.13229	1.97023	0.160423	0.999144	713082	6446
H1F0	-0.440594	6.44682	1.9672	0.160745	0.999144	NA	NA
FAM109A	0.685774	3.15697	1.96671	0.160798	0.999144	NA	NA
TOP1MT	0.461145	4.99885	1.96558	0.160917	0.999144	696782	116447
LILRA1	-0.842416	2.91501	1.96398	0.161088	0.999144	692342	11024
TSPAN12	0.661007	3.12904	1.96347	0.161142	0.999144	693680	23554
AEN	0.689833	4.75469	1.96268	0.161227	0.999144	698252	64782
ARMCX2	0.553413	4.94795	1.96063	0.161446	0.999144	704263	9823
C10orf35	-0.888634	1.11546	1.95988	0.161526	0.999144	NA	NA
GAS6	0.6521	7.52312	1.95955	0.161562	0.999144	716066	2621
ACTG1	0.669925	10.8744	1.95779	0.161749	0.999144	713687	71
ZNF233	-0.797459	2.18875	1.95535	0.162011	0.999144	713398	353355
IGSF3	-0.461112	4.67958	1.95511	0.162037	0.999144	713579	3321
SCAND1	0.47161	4.48182	1.95384	0.162174	0.999144	711046	51282
TTK	-1.02039	-0.0968621	1.95198	0.162374	0.999144	718430	7272
SMTNL2	-0.869848	2.47953	1.95191	0.162381	0.999144	709114	342527
PEX11A	-0.956923	4.13322	1.9516	0.162415	0.999144	700511	8800
EBI3	-1.12689	-0.730703	1.95075	0.162507	0.999144	721832	10148
YWHAG	-0.562857	8.13293	1.95046	0.162538	0.999144	715517	7532
ZNF432	0.700216	2.99372	1.95039	0.162545	0.999144	100424341	9668
OLFM2	-1.04434	2.65623	1.94921	0.162672	0.999144	711336	93145
SRCRB4D	-0.821787	0.255629	1.94871	0.162726	0.999144	NA	NA
GSDMA	-1.08739	0.231526	1.94869	0.162729	0.999144	698841	284110
GPANK1	0.437575	4.88795	1.94825	0.162776	0.999144	715889	7918
ALDH1L2	-0.584607	5.43629	1.94774	0.16283	0.999144	701242	160428
RASD1	0.982185	7.33709	1.94685	0.162926	0.999144	698839	51655
RGCC	0.647	7.48573	1.94597	0.163022	0.999144	698962	28984
KLHDC7A	-1.34837	-0.48288	1.94588	0.163032	0.999144	713771	127707
MFSD5	0.450824	4.52407	1.94521	0.163104	0.999144	702021	84975
TIFA	0.791945	1.4855	1.9445	0.16318	0.999144	700865	92610
LGALS3	-0.589235	8.6253	1.94277	0.163368	0.999144	697290	3958
HAND2	-0.967231	2.34841	1.94204	0.163448	0.999144	696881	9464
ARFGEF2	-0.397254	6.25331	1.94199	0.163453	0.999144	704407	10564
MYEF2	-0.65178	2.75302	1.93637	0.164063	0.999144	716153	50804
NOS1AP	-0.883473	-0.568799	1.93626	0.164075	0.999144	720378	9722
GJB6	-1.34926	-0.715257	1.93575	0.164131	0.999144	704105	10804
PHKA2	-0.425044	5.00704	1.93397	0.164325	0.999144	694376	5256
SLC39A1	0.450792	7.28473	1.93229	0.164508	0.999144	715994	27173
UNC13B	-0.445072	6.84922	1.93204	0.164535	0.999144	697393	10497
PTPRQ	-1.34167	2.34001	1.93196	0.164545	0.999144	697153	374462
IMPAD1	-0.498812	7.98088	1.93035	0.16472	0.999144	NA	NA
GSN	0.776732	12.3607	1.92947	0.164817	0.999144	699705	2934
GPX4	-0.611217	9.04947	1.92924	0.164842	0.999144	705333	2879
AQP11	-0.836316	0.344153	1.92878	0.164892	0.999144	698835	282679
CCDC85A	-0.687333	2.47111	1.92876	0.164894	0.999144	717376	114800
PDIA5	0.459452	4.89512	1.92711	0.165075	0.999144	715226	10954
DDIT4L	-0.767767	2.50296	1.92649	0.165142	0.999144	709499	115265
RAB26	-0.880054	1.18846	1.92639	0.165154	0.999144	695143	25837
NTPCR	-0.514008	4.01096	1.92629	0.165165	0.999144	712959	84284
PCDHB7	0.757793	1.52454	1.92573	0.165226	0.999144	699745	56129
CD200R1	0.949514	1.36613	1.92543	0.165259	0.999144	708734	131450
SCN5A	1.23868	0.880247	1.92507	0.165299	0.999144	695085	6331
SERTAD3	0.490187	5.01599	1.92455	0.165356	0.999144	701673	29946
PRRT3	-0.869811	1.41234	1.92305	0.165521	0.999144	699097	285368
C10orf11	-0.772574	1.8901	1.92246	0.165585	0.999144	NA	NA
PNPLA4	-0.827938	1.25584	1.9218	0.165659	0.999144	708139	8228
COL20A1	1.14323	3.03361	1.9206	0.165791	0.999144	719698	57642
[truncated: 12,278 more rows]

## Sheet: DGE_VAT-R_VAT-C
DGE list. Diet comparison: VAT-R / VAT-C. Related to Figure 2.
Mml_SYMBOL	logFC	logCPM	LR	PValue	FDR	Mml_ENTREZID	Hsa_ENTREZID
EPYC	-5.41702	2.61915	29.7752	4.85161e-08	0.000704988	709645	1833
LINGO4	-4.28335	2.99012	22.3575	2.26329e-06	0.0164439	711472	339398
TSPAN7	-2.03401	4.71675	21.2	4.13764e-06	0.0200413	698011	7102
SIX1	4.39694	1.73432	18.54	1.66373e-05	0.0604392	703696	6495
ST20	3.09717	-0.899141	17.4621	2.931e-05	0.0767166	NA	400410
RSPH10B	3.19858	1.43694	17.3144	3.16771e-05	0.0767166	NA	222967
GNA14	-1.93703	4.7256	16.0577	6.14401e-05	0.127541	705448	9630
GAS2L2	-4.32328	2.80259	15.6237	7.72802e-05	0.14037	716209	246176
PFKFB4	1.60017	4.62116	14.9775	0.000108803	0.175669	709854	5210
DDIT4	1.47697	7.52237	14.181	0.000166037	0.221497	715307	54541
MADCAM1	2.41853	4.28101	14.1626	0.000167673	0.221497	721034	8174
GM2A	-1.80629	6.73438	12.7687	0.00035247	0.341474	713375	2760
CD177	2.83378	6.36446	12.7023	0.000365204	0.341474	711291	57126
TEKT2	2.61726	1.18103	12.4554	0.000416785	0.341474	712690	27285
HOXA10	2.60645	1.51833	12.4357	0.000421208	0.341474	704713	3206
SIX3	2.65663	-0.972788	12.4255	0.000423505	0.341474	717027	6496
DAW1	3.30866	-0.149831	12.3586	0.000438968	0.341474	713522	164781
PPBP	2.09635	3.06022	12.2337	0.000469347	0.341474	703334	5473
HOXA9	2.35655	2.35488	12.1792	0.000483241	0.341474	699729	3205
RETN	1.73746	3.92089	11.9349	0.000550931	0.341474	708781	56729
PLEKHB1	-2.35046	3.89842	11.9203	0.000555248	0.341474	718702	58473
B4GALT6	-1.89056	3.56519	11.8108	0.000588888	0.341474	706068	9331
ELOVL5	-1.44536	9.11407	11.7956	0.000593724	0.341474	712243	60481
SLC38A3	-3.02938	1.02111	11.79	0.000595505	0.341474	703671	10991
MMP3	2.94926	2.59031	11.6972	0.000625943	0.341474	703762	4314
HEPH	-1.97203	3.91276	11.6176	0.000653305	0.341474	709879	9843
SIGLEC5	2.43815	2.69133	11.6073	0.000656939	0.341474	719730	8778
LMAN1L	-2.44666	2.47056	11.5705	0.000670079	0.341474	709457	79748
DNAJB13	2.89292	1.15963	11.5391	0.000681492	0.341474	720475	374407
CSF3R	2.69548	6.46291	11.3235	0.000765334	0.370702	713485	1441
TYMP	1.3162	5.07147	11.2024	0.00081692	0.371158	NA	1890
HOXC9	3.16543	0.658121	11.1669	0.000832685	0.371158	107000875	3225
CHRDL1	-1.52713	8.7654	11.1134	0.000857074	0.371158	706100	91851
APOC1	-1.60459	9.80413	11.0568	0.000883646	0.371158	106994799	341
SCAMP5	-2.25879	0.208802	11.0076	0.000907384	0.371158	710454	192683
OGN	-1.60066	7.00684	10.983	0.00091953	0.371158	706168	4969
ALOX5AP	2.0173	6.75986	10.8264	0.00100065	0.392987	713170	241
SV2B	2.1432	0.77215	10.6948	0.00107439	0.403436	710980	9899
CTSL2	4.37567	4.19695	10.6751	0.00108586	0.403436	NA	NA
ALPL	1.59044	4.22115	10.591	0.00113637	0.403436	717809	249
CA4	2.36878	3.8604	10.5879	0.00113832	0.403436	716919	762
SELL	2.09014	4.79155	10.5271	0.00117634	0.406984	701419	6402
S100P	2.65235	2.29681	10.4738	0.0012108	0.409167	710510	6286
SCN2B	-3.02157	1.5967	10.3309	0.00130822	0.43204	678698	6327
VNN2	2.81054	3.18618	10.165	0.00143133	0.462193	708637	8875
DNAAF1	3.23246	1.96897	10.08	0.00149886	0.464674	715137	123872
MMD	-1.42598	7.25603	10.075	0.00150297	0.464674	706723	23531
PF4	2.05293	1.27859	9.99467	0.00156994	0.475268	703451	5196
CADM3	-1.47854	7.51879	9.88919	0.00166253	0.487492	719985	57863
ANKRD22	2.77076	3.08504	9.87278	0.00167742	0.487492	694240	118932
NBEAL2	1.13761	5.94529	9.7929	0.00175187	0.499145	712454	23218
KRT6A	2.72522	3.9253	9.74468	0.00179842	0.502556	NA	3853
PROK2	3.22486	1.60578	9.66952	0.00187351	0.509006	694450	60675
MMP25	1.92571	4.03059	9.62897	0.00191532	0.509006	700486	64386
SGCD	-1.88887	4.0163	9.5876	0.00195896	0.509006	715190	6444
2025-09-03	-1.90074	1.34947	9.5851	0.00196162	0.509006	NA	NA
MGAM	2.60208	3.16089	9.52517	0.00202672	0.516672	695030	8972
LTF	2.8052	3.18194	9.44011	0.0021229	0.531861	713115	4057
BANK1	-1.49552	3.45004	9.4067	0.00216194	0.532459	710040	55024
C19orf59	2.34946	3.72421	9.33764	0.00224494	0.534946	NA	NA
NFE2	2.5429	2.76213	9.33705	0.00224566	0.534946	705061	4778
CBLN2	-2.86143	0.906363	9.21978	0.00239414	0.561117	694193	147381
CCDC70	3.4522	0.570635	9.05747	0.00261624	0.603438	709312	83446
TNFRSF10C	2.163	2.75946	8.96371	0.00275396	0.611045	100430035	8794
ADAMDEC1	-2.17135	3.37801	8.92491	0.00281308	0.611045	711034	27299
HBQ1	3.21997	5.66159	8.8401	0.00294684	0.611045	100429484	3049
ZCCHC12	-2.37969	2.98542	8.81619	0.00298569	0.611045	711072	170261
S100A8	2.18002	8.14758	8.80628	0.00300196	0.611045	714740	6279
SPINK2	2.78847	1.25871	8.77565	0.00305279	0.611045	693946	6691
GPC4	-1.61039	4.13666	8.75164	0.00309323	0.611045	706665	2239
FAM19A5	2.22859	1.19333	8.74571	0.00310331	0.611045	NA	NA
ZDHHC11	-2.01937	2.45499	8.74123	0.00311095	0.611045	NA	79844
EMR1	1.56349	4.57094	8.68716	0.00320459	0.611045	NA	NA
COL3A1	-1.99347	10.0037	8.68272	0.0032124	0.611045	574131	1281
PHOSPHO1	2.9525	2.13784	8.68241	0.00321295	0.611045	698959	162466
MMP7	-2.22248	4.11458	8.67186	0.00323161	0.611045	703072	4316
POSTN	-1.1287	6.12216	8.64862	0.00327309	0.611045	695528	10631
HEPACAM	-2.90687	0.202476	8.64479	0.00327999	0.611045	716321	220296
CALB2	-2.00806	2.14557	8.60029	0.00336109	0.618228	106996403	794
DKKL1	2.5475	1.12908	8.5233	0.00350628	0.630121	114674123	27120
KRT6C	2.80379	2.55387	8.49044	0.00357017	0.630121	NA	286887
FAM13C	-2.06122	4.15286	8.48266	0.00358547	0.630121	702439	220965
SCARF1	1.35888	6.36017	8.44508	0.00366032	0.630121	721235	8578
GPR160	2.15514	1.85937	8.44065	0.00366925	0.630121	696917	26996
NFATC2	-1.51426	3.39285	8.40283	0.00374636	0.630121	710601	4773
ADAMTS16	-1.94128	3.84136	8.39329	0.00376609	0.630121	694474	170690
CLEC4D	2.57913	1.15486	8.37881	0.0037962	0.630121	716298	338339
ATF3	-1.66819	5.32925	8.36935	0.00381602	0.630121	710832	467
PAPLN	-1.50856	6.3105	8.26651	0.0040383	0.659332	696394	89932
CCL22	-2.67425	1.41749	8.21026	0.00416543	0.661722	100428046	6367
RILP	1.83198	4.34817	8.20967	0.00416678	0.661722	701798	83547
TUBA3E	3.1959	1.95322	8.19978	0.00418956	0.661722	718034	112714
ITGBL1	-1.86687	4.9576	8.1562	0.00429142	0.664604	700965	9358
LRRN1	-1.97077	1.52439	8.10127	0.00442343	0.664604	703993	57633
KIAA1199	2.4496	4.62909	8.0861	0.00446061	0.664604	NA	NA
PLAUR	1.99655	5.91023	8.0383	0.00457985	0.664604	710662	5329
EHF	-2.54325	0.435123	8.02723	0.00460793	0.664604	717350	26298
CETP	1.54418	5.57239	8.01207	0.00464667	0.664604	710267	1071
CXCL11	2.25872	1.86217	8.00384	0.00466783	0.664604	574372	6373
PRM2	3.95241	5.58037	7.97686	0.0047379	0.664604	711424	5620
MYOM3	2.60354	2.49968	7.9674	0.00476272	0.664604	719256	127294
ST6GAL2	-2.30218	1.07269	7.87894	0.00500138	0.664604	713552	84620
SLC26A8	2.81214	0.986546	7.86583	0.00503776	0.664604	719049	116369
FAM181B	2.15782	3.35195	7.85807	0.00505943	0.664604	701184	220382
FAT2	-2.29818	3.81312	7.83884	0.00511354	0.664604	713698	2196
CMTM5	-2.1964	0.696182	7.83169	0.0051338	0.664604	713886	116173
SGK2	-1.82569	5.95761	7.82681	0.0051477	0.664604	695356	10110
CXCR1	2.38942	3.1929	7.81514	0.00518103	0.664604	692074	3577
IL18RAP	1.96461	2.92091	7.79257	0.00524615	0.664604	712046	8807
CYS1	-2.04765	1.98315	7.79252	0.00524631	0.664604	NA	192668
CLEC4E	2.06718	0.590713	7.78583	0.00526575	0.664604	722250	26253
CYP4F3	2.21318	2.60096	7.78488	0.00526852	0.664604	NA	4051
PROCR	1.27761	7.40208	7.77661	0.0052927	0.664604	706040	10544
CAMP	2.25236	4.8017	7.77493	0.00529764	0.664604	619186	820
ALAS2	3.33858	7.03806	7.76553	0.00532528	0.664604	704727	212
TAL1	1.22605	5.16412	7.75775	0.00534825	0.664604	100428731	6886
MMP10	3.43603	0.826636	7.72134	0.00545718	0.664604	701793	4319
SCIN	-1.9231	2.70018	7.72007	0.00546101	0.664604	693551	85477
PHF7	1.44649	4.83701	7.71234	0.00548446	0.664604	697103	51533
HBZ	2.81125	8.02267	7.70687	0.00550111	0.664604	722267	3050
AKAP4	3.10376	3.00662	7.68458	0.00556946	0.664604	694888	8852
MYL4	2.43846	-0.0661983	7.66565	0.00562818	0.664604	717354	4635
PTGFR	-1.49898	3.82921	7.61584	0.00578577	0.664604	707535	5737
ACTL7A	2.8373	1.25111	7.59315	0.00585905	0.664604	710653	10881
PDZD3	-2.05742	2.58853	7.58534	0.00588448	0.664604	NA	NA
BCAT1	1.06333	6.60882	7.57474	0.00591918	0.664604	707321	586
CXCL3	2.72753	5.03416	7.56029	0.00596684	0.664604	574223	2921
C15orf48	2.49208	5.25245	7.52962	0.00606926	0.664604	NA	84419
PTPLB	-1.34702	5.0705	7.52462	0.00608615	0.664604	NA	NA
NCEH1	-1.43981	4.14523	7.50977	0.00613651	0.664604	694200	57552
SHCBP1L	2.40634	1.61061	7.49514	0.00618659	0.664604	715404	81626
CSRP2	-0.950219	5.44903	7.49149	0.00619911	0.664604	694295	1466
AGL	-0.882439	5.61059	7.48534	0.00622034	0.664604	710910	178
MATN4	-1.80515	2.82042	7.4853	0.00622047	0.664604	717652	8785
COL26A1	-1.7751	-0.0379731	7.4851	0.00622118	0.664604	719721	136227
CEACAM6	2.26862	0.650858	7.47586	0.00625316	0.664604	106994775	4680
CPA4	-2.16208	2.40691	7.46419	0.00629382	0.664604	702856	51200
EEPD1	-1.15324	6.14922	7.45287	0.00633353	0.664604	706642	80820
NTM	-1.42439	3.84222	7.44609	0.00635744	0.664604	693345	50863
C1orf162	1.01275	4.36507	7.4185	0.00645565	0.666044	NA	128346
SH3GL3	2.31215	-0.253085	7.3966	0.00653472	0.666044	718542	6457
PCDH20	-1.9781	2.21465	7.39065	0.00655639	0.666044	696607	64881
MXD1	1.35565	5.47647	7.38814	0.00656553	0.666044	701784	4084
GREB1L	1.95511	1.50219	7.36741	0.00664167	0.666044	700655	80000
ANGPT1	-1.26321	4.74467	7.36617	0.00664623	0.666044	697017	284
SPTA1	3.16781	2.56817	7.33879	0.00674821	0.671632	719111	6708
OSM	2.7708	5.05289	7.31473	0.00683916	0.673571	717994	5008
FEV	2.58181	1.47853	7.30538	0.00687484	0.673571	701065	54738
TRH	1.51052	3.16847	7.29706	0.00690676	0.673571	702455	7200
SPAG17	2.9731	0.756302	7.27861	0.00697805	0.675922	711878	200162
GLCE	-1.0963	5.72396	7.26293	0.00703924	0.675922	694999	26035
MAMU-DOA	-1.66426	2.35591	7.25499	0.00707041	0.675922	717947	NA
PRM1	3.96156	4.76321	7.21571	0.00722681	0.686358	716327	5619
MUCL1	-2.48174	0.23428	7.17861	0.00737777	0.686417	100423942	118430
MROH2B	2.55146	1.16808	7.16293	0.00744255	0.686417	697286	133558
OLFM4	3.08055	3.5103	7.14877	0.00750153	0.686417	694574	10562
EFNB1	1.06002	6.35497	7.14373	0.00752264	0.686417	694149	1947
CLCN1	-2.10748	-0.170273	7.12671	0.00759441	0.686417	703944	1180
CACNA2D2	-1.6359	1.61797	7.1232	0.00760926	0.686417	702429	9254
CRISPLD1	-2.19084	1.77743	7.12091	0.00761898	0.686417	697491	83690
EPOR	1.87633	2.64223	7.11918	0.00762634	0.686417	714546	2057
TMEM182	-1.3601	4.98803	7.11303	0.00765257	0.686417	712344	130827
SCD	-2.90224	11.1197	7.06893	0.00784322	0.69891	710155	6319
PCLO	-1.99141	3.09137	7.03634	0.00798721	0.69891	708685	27445
PLAC8	1.89468	4.31314	7.02543	0.00803601	0.69891	693310	51316
CMTM2	2.93555	1.64327	7.0251	0.00803748	0.69891	693810	146225
SH3BGRL2	-1.2029	4.65439	7.02291	0.00804731	0.69891	718326	83699
KANK3	1.55439	5.74102	7.01454	0.00808506	0.69891	711290	256949
RGS1	-1.7429	5.02119	6.97933	0.00824566	0.69891	712754	5996
SLAMF7	-1.52624	3.84461	6.97772	0.00825307	0.69891	719781	57823
SIAE	-1.29673	4.20154	6.97165	0.0082811	0.69891	711816	54414
MOV10L1	1.68632	1.11756	6.96333	0.00831972	0.69891	720612	54456
SLC4A1	3.29733	4.49579	6.96307	0.00832094	0.69891	100427618	6521
NMNAT2	-1.87695	2.42775	6.94973	0.00838318	0.700092	717648	23057
TREML2	1.77181	2.37298	6.91129	0.00856534	0.708945	719749	79865
DNAI2	2.95357	0.837036	6.89397	0.0086487	0.708945	696977	64446
IRG1	2.55645	3.10336	6.86691	0.00878063	0.708945	NA	NA
TNP2	3.81768	3.81476	6.84458	0.00889106	0.708945	106994950	7142
SEMA3C	-1.22126	7.95671	6.83968	0.00891547	0.708945	708633	10512
HP	2.02861	2.23632	6.81441	0.00904252	0.708945	706640	3240
TMOD2	-1.32721	5.35221	6.80911	0.00906941	0.708945	694355	29767
QRICH2	1.98048	0.0932082	6.79862	0.00912282	0.708945	100430769	84074
KRT6B	2.19931	1.4923	6.7947	0.00914291	0.708945	NA	3854
SC5DL	-1.15848	7.91853	6.78572	0.00918898	0.708945	NA	NA
FPR1	1.68837	3.28401	6.76591	0.00929157	0.708945	719782	2357
VILL	-1.3841	4.15375	6.76304	0.00930653	0.708945	696988	50853
C1QTNF3	-1.29754	4.32205	6.75964	0.00932424	0.708945	702339	114899
EIF4EBP1	0.920862	5.88059	6.7592	0.00932657	0.708945	703628	1978
CACNA1B	-2.94153	2.54848	6.74942	0.00937781	0.708945	721452	774
TSPAN13	1.02455	5.59566	6.74345	0.00940925	0.708945	714570	27075
GJB3	2.16284	-0.315787	6.74119	0.00942118	0.708945	710834	2707
IL11	2.77772	4.64881	6.73751	0.00944066	0.708945	722817	3589
CD79A	-2.50937	1.25952	6.73609	0.00944814	0.708945	722190	973
CCDC62	2.50407	0.482332	6.73292	0.00946496	0.708945	707179	84660
LUM	-1.49275	8.45252	6.71788	0.00954511	0.711282	709830	4060
VWA1	0.974382	5.88456	6.69663	0.00965951	0.716134	701765	64856
PRX	1.37687	3.87885	6.68474	0.00972418	0.717269	702329	57716
CA1	2.25941	1.70137	6.67447	0.00978035	0.717599	703701	759
LRRC15	3.00378	4.0401	6.65382	0.00989432	0.717599	707574	131578
RAPGEF3	1.05365	6.27619	6.65295	0.0098992	0.717599	703967	10411
FAM71A	2.85096	0.594026	6.64418	0.00994802	0.717599	NA	NA
SPTB	2.01245	2.38479	6.63925	0.00997557	0.717599	711142	6710
HOXA11	2.29304	-0.378245	6.59837	0.0102072	0.728803	106992384	3207
MS4A1	-2.70174	1.59996	6.59412	0.0102316	0.728803	696843	931
OAZ3	2.3909	1.95047	6.53143	0.0105985	0.751251	711313	51686
SLC39A2	-2.09678	0.785271	6.51384	0.0107038	0.755032	705112	29986
CXCL12	-1.18256	7.35399	6.48642	0.0108702	0.759458	574334	6387
LYPD1	2.07546	1.422	6.48628	0.010871	0.759458	709476	116372
GPC3	-1.17576	5.03501	6.45931	0.0110373	0.76738	706773	2719
USHBP1	1.53457	5.83615	6.44976	0.0110967	0.767609	718938	83878
AVPR1A	-1.21278	5.13037	6.40741	0.0113645	0.767609	717041	552
NR4A2	-1.50335	4.52356	6.39676	0.0114329	0.767609	697077	4929
GK	1.36103	5.18456	6.38167	0.0115305	0.767609	707531	2710
GYPA	2.82677	2.04277	6.37472	0.0115757	0.767609	574101	2993
CD163	1.30592	8.82637	6.36531	0.0116373	0.767609	107000743	9332
GNG2	-1.03331	5.8735	6.35585	0.0116995	0.767609	710000	54331
RCAN2	-1.47994	5.51573	6.316	0.0119653	0.767609	704128	10231
HOXC8	1.55103	2.40851	6.30936	0.0120102	0.767609	107000876	3224
TCEA3	-1.38961	3.88024	6.30821	0.012018	0.767609	718864	6920
SLC25A37	1.24874	5.9961	6.3025	0.0120568	0.767609	710518	51312
TNP1	3.50706	3.61526	6.29371	0.0121167	0.767609	696593	7141
SAA2	2.79047	0.495944	6.29201	0.0121283	0.767609	694827	6289
SLC11A1	1.18144	6.38485	6.29105	0.0121349	0.767609	701025	6556
KIAA1467	-1.34524	5.61573	6.27815	0.0122236	0.767609	NA	NA
ABCD2	-1.62669	5.10874	6.27763	0.0122271	0.767609	697556	225
TSSK6	1.96792	1.08366	6.27126	0.0122712	0.767609	716627	83983
TIGIT	-1.5545	1.13175	6.26739	0.012298	0.767609	710941	201633
HMGB4	3.87185	2.71917	6.26625	0.0123059	0.767609	710554	127540
SLC24A2	-2.22217	1.53343	6.25808	0.0123628	0.767609	711896	25769
NKX3-2	-1.8265	0.904413	6.24891	0.0124269	0.767609	713627	579
ANKRD7	3.44777	2.50907	6.24453	0.0124577	0.767609	106997622	56311
S100A1	-1.21162	6.95285	6.24421	0.01246	0.767609	715403	6271
POLA2	1.11971	5.79661	6.23736	0.0125083	0.767609	716541	23649
2025-09-04	-1.1698	5.97362	6.23644	0.0125148	0.767609	NA	NA
ENPP5	-1.04776	4.95691	6.23638	0.0125152	0.767609	706238	59084
S100B	-1.19002	7.16845	6.2353	0.0125228	0.767609	708117	6285
CCIN	2.03009	0.336611	6.21766	0.0126482	0.767609	693791	881
MREG	-1.85657	0.630016	6.21661	0.0126557	0.767609	695056	55686
KLF1	2.64356	0.917987	6.21309	0.0126809	0.767609	716842	10661
WDR64	-1.86468	1.79848	6.20165	0.0127631	0.767609	707212	128025
IZUMO4	2.4437	1.3464	6.19723	0.012795	0.767609	709954	113177
TSPAN32	1.39058	2.53231	6.19451	0.0128147	0.767609	704862	10077
BTLA	-2.01738	0.807111	6.17592	0.01295	0.767609	708202	151888
CD300LG	1.65172	5.69201	6.16437	0.0130349	0.767609	100427283	146894
SLC26A7	-1.84592	4.38745	6.15831	0.0130796	0.767609	696567	115111
PROCA1	1.55235	2.19358	6.15633	0.0130942	0.767609	709846	147011
CD19	-2.16555	1.63947	6.15159	0.0131294	0.767609	705211	930
BCL2L14	2.06637	0.321189	6.14735	0.0131609	0.767609	695971	79370
CAB39L	-1.07715	4.98904	6.14445	0.0131825	0.767609	706066	81617
HBB	2.75534	12.9459	6.14125	0.0132064	0.767609	715559	3043
IL1B	2.06514	4.7213	6.12612	0.0133199	0.767957	704701	3553
DYSF	1.01281	6.56161	6.12062	0.0133614	0.767957	704636	8291
MS4A6E	2.18849	0.72804	6.11697	0.013389	0.767957	697316	245802
MYO1A	-1.60474	1.222	6.11239	0.0134238	0.767957	714033	4640
KAL1	-1.74886	3.59777	6.09525	0.0135546	0.770301	NA	NA
ZNF469	1.98448	3.96639	6.09314	0.0135708	0.770301	709714	84627
RERG	-1.40215	5.55197	6.04952	0.0139101	0.786489	700567	85004
FST	1.35012	5.84504	6.03063	0.0140597	0.791362	707420	10468
MMP8	3.12945	6.18172	6.01971	0.0141469	0.791362	703536	4317
BOD1L2	3.84831	2.35412	6.01813	0.0141597	0.791362	695409	284257
INMT	-1.96202	4.38376	5.99001	0.0143871	0.797667	694969	11185
PDK4	0.965799	8.59811	5.98434	0.0144334	0.797667	698726	5166
PRKAR2B	-1.25371	6.94214	5.9828	0.0144461	0.797667	700770	5577
INHBA	1.76922	3.62831	5.97438	0.0145151	0.797667	702734	3624
CD300E	-2.29678	2.34338	5.97052	0.014547	0.797667	114673189	342510
MAP7D2	-1.78223	2.89425	5.94853	0.0147296	0.804646	695348	256714
S100A9	2.07556	8.93582	5.92622	0.0149172	0.808358	714690	6280
MCOLN3	-2.08734	0.402642	5.92251	0.0149486	0.808358	710987	55283
GPIHBP1	1.68496	7.11548	5.90787	0.0150734	0.808358	696277	338328
RPGRIP1	2.8171	1.20858	5.90199	0.0151238	0.808358	707961	57096
NID2	-1.20026	5.50655	5.90035	0.0151379	0.808358	710184	22795
RNF133	2.02032	-0.540703	5.89631	0.0151727	0.808358	694972	168433
TNFAIP6	1.99857	6.85228	5.89465	0.015187	0.808358	694699	7130
GSTM2	-1.21432	5.0352	5.88401	0.015279	0.810287	700053	2946
AHSP	2.45954	1.43256	5.87124	0.0153902	0.813219	714392	51327
AMOT	-1.10737	4.90474	5.79887	0.0160365	0.842794	707701	154796
ART3	2.01078	0.260491	5.79564	0.0160659	0.842794	100424030	419
KLHL4	-2.20246	1.60644	5.77269	0.0162771	0.850798	695270	56062
CACNA2D1	-1.28586	3.55925	5.74717	0.0165152	0.860153	708215	781
DKK3	-1.53333	5.68903	5.72986	0.0166788	0.861993	701549	27122
SLC38A5	1.5223	4.34773	5.72585	0.0167169	0.861993	710156	92745
HBG2	3.85562	6.14305	5.72464	0.0167285	0.861993	715368	3048
ACTN3	-1.31973	3.70291	5.71397	0.0168304	0.86418	713811	89
SEMA3B	-1.26206	6.01637	5.70605	0.0169066	0.865032	703553	7869
TM4SF19	-1.76231	4.39083	5.68621	0.0170987	0.871655	711179	116211
LAMB3	-1.52338	4.57452	5.68035	0.017156	0.871655	720945	3914
PARK2	-1.39377	3.95344	5.65763	0.0173796	0.877846	NA	NA
PADI4	2.0183	2.60408	5.65571	0.0173986	0.877846	700806	23569
GAP43	2.02983	2.30349	5.64747	0.0174806	0.878929	711260	2596
SLCO4C1	1.66237	0.525556	5.62737	0.0176821	0.885995	702748	353189
CXCR5	-2.22221	0.455036	5.60039	0.0179565	0.892438	701792	643
GPM6A	-1.63804	4.28592	5.59277	0.0180348	0.892438	698488	2823
GPAM	-1.68415	8.8982	5.59134	0.0180495	0.892438	696042	57678
WNT4	-1.6077	2.8455	5.59067	0.0180563	0.892438	707864	54361
PLAT	0.987464	7.0169	5.58227	0.0181432	0.892597	704475	5327
CFH	-1.06355	7.7028	5.55391	0.0184395	0.892597	717346	3075
IDUA	0.842737	5.68259	5.55236	0.0184558	0.892597	106998222	3425
PTPN4	-1.03577	5.94159	5.52306	0.0187674	0.892597	695516	5775
MTMR11	-1.31682	3.56248	5.51901	0.0188109	0.892597	705542	10903
SSTR1	-1.91027	0.889006	5.51399	0.0188649	0.892597	698123	6751
ANGPTL7	-1.70274	4.41368	5.51239	0.0188822	0.892597	714204	10218
IL8	2.47692	7.74892	5.51045	0.0189032	0.892597	NA	NA
PAQR9	2.32512	0.924109	5.5058	0.0189535	0.892597	714170	344838
CHRDL2	2.47842	1.94028	5.49835	0.0190344	0.892597	693657	25884
IRGC	2.1625	0.46283	5.49599	0.0190602	0.892597	712018	56269
CRISP2	3.5358	3.44953	5.49577	0.0190625	0.892597	706747	7180
FCRL5	-1.79702	2.25734	5.49542	0.0190664	0.892597	718771	83416
IL2RA	1.67562	4.42403	5.49295	0.0190933	0.892597	574300	3559
FFAR2	1.81295	0.4141	5.48949	0.0191311	0.892597	709026	2867
CDC42EP5	0.997717	4.24381	5.48629	0.0191661	0.892597	106994858	148170
HEMGN	2.84042	1.65746	5.48078	0.0192267	0.892597	715562	55363
NCALD	-1.07703	6.15778	5.47656	0.0192731	0.892597	706856	83988
TMEM196	-1.88422	-0.310872	5.47148	0.0193293	0.892597	713402	256130
PPP1R3G	2.29465	0.126014	5.46733	0.0193752	0.892597	722961	648791
MMP1	2.81347	4.48886	5.4657	0.0193933	0.892597	703653	4312
AFF3	-1.37257	2.7903	5.46411	0.019411	0.892597	714408	3899
LSAMP	-1.5905	2.39563	5.4498	0.0195706	0.895438	713016	4045
C6orf165	2.23196	1.63659	5.44753	0.019596	0.895438	NA	NA
RNASE10	1.96475	2.74656	5.41586	0.0199546	0.905717	702870	338879
GK5	1.13248	5.88616	5.41028	0.0200185	0.905717	714604	256356
IRX3	2.07538	1.44803	5.4097	0.0200252	0.905717	704386	79191
OSGIN2	-0.74398	6.4499	5.40577	0.0200703	0.905717	695376	734
MARK1	-0.958996	4.43126	5.39509	0.0201935	0.908455	710695	4139
PCDH7	-1.0754	4.64237	5.38878	0.0202666	0.908933	696011	5099
PRRT2	-1.53973	1.56332	5.38069	0.0203609	0.910349	709072	112476
ECM2	-1.02185	7.53657	5.37183	0.0204645	0.91204	716641	1842
BMP3	-2.16348	2.845	5.35029	0.0207189	0.91204	695432	651
BTC	-1.72888	1.44463	5.34833	0.0207421	0.91204	702178	685
KCTD19	2.69336	0.762811	5.34739	0.0207534	0.91204	699297	146212
GALNT3	1.85988	1.2365	5.34678	0.0207606	0.91204	707605	2591
EFCAB5	1.85857	-0.106941	5.34555	0.0207752	0.91204	717087	374786
NXPH3	-1.08933	3.60264	5.33022	0.0209588	0.917325	574173	11248
HMOX1	1.55955	6.77176	5.31312	0.0211655	0.918069	719266	3162
CSF2RB	1.04833	5.99864	5.30486	0.021266	0.918069	697508	1439
PPP1R16B	1.04988	6.35599	5.30016	0.0213235	0.918069	693349	26051
FCRL1	-2.23795	1.24919	5.29939	0.0213329	0.918069	718841	115350
CHPF	-0.822951	6.24192	5.29723	0.0213594	0.918069	703860	79586
KCNK2	-1.91337	0.785837	5.29294	0.0214121	0.918069	708705	3776
PSKH2	-2.16085	-0.746272	5.29245	0.021418	0.918069	693701	85481
SIGLEC11	0.829502	5.92524	5.28241	0.0215419	0.919935	719127	114132
HMGA2	2.37685	0.50447	5.27003	0.0216956	0.919935	717721	8091
SLA	1.30113	5.55604	5.26585	0.0217478	0.919935	697377	6503
ZNF556	-1.67542	0.351504	5.26456	0.0217639	0.919935	721602	80032
ZNF541	1.18875	2.62482	5.2608	0.021811	0.919935	718260	84215
SPOCK3	-1.18755	4.7562	5.25837	0.0218414	0.919935	705964	50859
GULP1	-1.28631	3.73066	5.24698	0.0219849	0.923304	708601	51454
MAMDC2	-1.79338	5.74757	5.24089	0.022062	0.92387	700333	256691
TREML1	1.25349	3.80319	5.22662	0.0222437	0.924564	719732	340205
SERPINA1	1.14169	6.87595	5.22172	0.0223064	0.924564	701361	5265
C15orf55	1.79121	-1.19736	5.22049	0.0223223	0.924564	NA	NA
GLT25D2	-1.9866	1.37749	5.21603	0.0223796	0.924564	NA	NA
LRRN3	-1.9276	0.522014	5.20994	0.0224581	0.924564	701932	54674
KIAA0408	-2.07393	-0.521142	5.20977	0.0224603	0.924564	100429459	9729
TNNT1	-1.6814	3.25743	5.18598	0.0227699	0.934657	698339	7138
ZNF385C	-1.64263	-0.028231	5.1762	0.0228983	0.93558	708928	201181
E2F2	2.03296	2.00423	5.17448	0.0229211	0.93558	710200	1870
IGSF10	-2.13862	2.77904	5.16401	0.0230597	0.938599	709661	285313
HOXD9	1.57723	3.30568	5.14705	0.0232859	0.943969	720188	3235
TCP11	2.28316	1.63848	5.1444	0.0233215	0.943969	718695	6954
CYP4F22	3.03654	2.28256	5.13198	0.0234889	0.948102	718303	126410
VCX3B	1.90786	0.769376	5.11464	0.0237248	0.951364	NA	425054
KCNB1	-1.35312	4.0906	5.11162	0.0237661	0.951364	703520	3745
KIAA1024	-1.77999	0.216198	5.11162	0.0237661	0.951364	NA	NA
PTGDS	-1.20349	7.7378	5.10517	0.0238547	0.952286	707990	5730
DNAJB3	2.21276	-0.0721373	5.09857	0.0239456	0.952564	NA	414061
PLA2G7	-1.06363	4.1702	5.09516	0.0239927	0.952564	704566	7941
PGLYRP1	2.43321	1.46523	5.08179	0.0241783	0.957318	718480	8993
FCN2	1.82573	0.91598	5.07443	0.0242812	0.958777	712486	2220
UBE2L6	0.8023	5.39152	5.06664	0.0243906	0.960489	705561	9246
RASGRF1	-1.85258	0.183851	5.04433	0.0247067	0.964079	717161	5923
IL17RD	-1.50211	3.32604	5.04247	0.0247332	0.964079	704650	54756
2025-09-12	2.57318	0.443408	5.03899	0.024783	0.964079	NA	NA
ADAM32	1.70852	1.39411	5.03849	0.0247901	0.964079	706797	203102
EGR2	-1.58087	3.32144	5.03349	0.0248617	0.964079	698132	1959
ENG	0.954995	8.79719	5.03081	0.0249003	0.964079	706569	2022
MAMU-DOB	-1.98701	1.98166	5.02714	0.0249531	0.964079	717702	NA
PPP1R35	0.939496	4.31651	5.02288	0.0250146	0.964079	712067	221908
HS3ST2	-1.72636	1.43132	5.01387	0.025145	0.964079	699722	9956
TIMP4	1.29027	5.63671	5.01385	0.0251453	0.964079	100427947	7079
GREM2	-1.21614	4.36241	5.00454	0.0252809	0.966728	708280	64388
GBGT1	1.67709	1.25321	4.97544	0.0257096	0.979622	106993582	26301
FAM174B	0.956409	3.8386	4.96386	0.0258823	0.979622	705720	400451
CCDC147	1.92432	-0.217016	4.95893	0.0259563	0.979622	NA	NA
IL1RN	1.78318	5.18941	4.95772	0.0259744	0.979622	701658	3557
APOBEC3A	1.83279	3.85932	4.95492	0.0260165	0.979622	721030	200315
VCX	1.9018	0.721026	4.95039	0.0260848	0.979622	NA	26609
FAM214B	0.74114	5.58158	4.94917	0.0261031	0.979622	NA	NA
EHBP1	-0.774808	6.48354	4.94181	0.0262145	0.979622	693902	23301
CD244	-1.60667	1.48571	4.94113	0.0262248	0.979622	719800	51744
EFCAB3	1.55622	2.69422	4.92436	0.0264806	0.98664	NA	146779
PRRT4	-1.58606	2.40271	4.91663	0.0265994	0.988531	700422	401399
FAM71D	1.56687	-0.574711	4.89859	0.0268787	0.994976	NA	NA
ODF1	3.62205	1.74398	4.89157	0.0269881	0.994976	707269	4956
GCA	1.20987	4.48792	4.89111	0.0269953	0.994976	702138	25801
PGR	-1.2801	2.62104	4.88783	0.0270467	0.994976	613024	5241
JARID2	0.804112	5.60235	4.87913	0.0271834	0.997479	702291	3720
SAMD15	1.8937	-0.34387	4.86655	0.0273821	0.999955	706090	161394
RECK	-0.90418	5.16384	4.84969	0.0276511	0.999955	694043	8434
RIN1	1.1099	3.77782	4.836	0.0278714	0.999955	714321	9610
PEG3	-1.0318	4.68443	4.83588	0.0278733	0.999955	707825	5178
GOLGA6L10	-1.13508	4.3281	4.83548	0.0278799	0.999955	NA	647042
PTGES	1.3451	5.68888	4.83432	0.0278987	0.999955	716657	9536
SEMA4A	0.956246	5.35852	4.81825	0.02816	0.999955	718191	64218
FGFR2	-1.34267	2.6029	4.81487	0.0282153	0.999955	715949	2263
FPR2	1.7995	3.30053	4.81281	0.0282489	0.999955	100426968	2358
ERBB3	1.69682	4.15966	4.80315	0.0284077	0.999955	711407	2065
PGA4	2.62535	1.14653	4.79764	0.0284987	0.999955	694562	643847
EXOC3L1	1.02896	5.41397	4.796	0.0285259	0.999955	696499	283849
NMT2	-0.903948	6.5698	4.79374	0.0285634	0.999955	703394	9397
LCN2	2.48755	6.86194	4.79355	0.0285665	0.999955	697208	3934
NCF1	1.20854	4.29562	4.78567	0.0286975	0.999955	694207	653361
SSPN	-1.22272	5.32132	4.78514	0.0287064	0.999955	708482	8082
SLC16A9	-1.46653	1.05216	4.78143	0.0287682	0.999955	700013	220963
HCN2	-2.48634	1.40092	4.77772	0.0288303	0.999955	100425114	610
EYA4	1.74316	-0.505852	4.77572	0.0288638	0.999955	707904	2070
WNT10B	-2.2707	0.908864	4.77406	0.0288917	0.999955	708906	7480
FCN1	1.27512	4.18773	4.76179	0.0290982	0.999955	NA	2219
ACTRT2	3.23267	1.15346	4.76109	0.0291101	0.999955	711475	140625
VCAN	1.39945	7.91986	4.75897	0.0291459	0.999955	712365	1462
PRLR	-1.61338	0.979864	4.75781	0.0291656	0.999955	699369	5618
PCSK1	2.14276	0.653665	4.75763	0.0291688	0.999955	699742	5122
PI3	1.99905	3.76512	4.75389	0.0292322	0.999955	574237	5266
COBL	-1.26931	2.86101	4.74297	0.0294183	0.999955	693867	23242
SCN4B	-1.24989	4.23195	4.7367	0.0295257	0.999955	100430940	6330
C20orf24	1.27474	1.48029	4.73578	0.0295415	0.999955	NA	NA
RHBDF2	0.93198	5.01297	4.73167	0.0296122	0.999955	707033	79651
P2RX3	-1.69873	-0.785453	4.72693	0.0296938	0.999955	706503	5024
SPDYA	1.62025	0.736751	4.71197	0.0299533	0.999955	703530	245711
C5orf46	-2.92234	3.97658	4.71183	0.0299557	0.999955	NA	389336
FHL2	0.964234	4.63988	4.70886	0.0300075	0.999955	713222	2274
NR4A1	-1.50439	7.88325	4.68963	0.0303451	0.999955	696797	3164
VPS41	-0.885685	5.45604	4.6856	0.0304165	0.999955	712457	27072
PTGER3	-0.826611	7.02816	4.68463	0.0304337	0.999955	703398	5733
PNMAL1	-1.40652	2.64858	4.67547	0.0305963	0.999955	NA	NA
RAP1GAP	-1.49146	0.988735	4.67525	0.0306003	0.999955	717830	5909
FRMD8	0.929178	6.33129	4.66971	0.0306991	0.999955	716379	83786
PLEKHH2	-0.914642	5.69366	4.66821	0.0307258	0.999955	713488	130271
CA10	-1.63288	-0.8698	4.65801	0.030909	0.999955	704971	56934
GSTM4	-1.10102	4.74307	4.65447	0.0309728	0.999955	699923	2948
UNC13A	1.7367	-0.464104	4.63874	0.0312579	0.999955	720000	23025
CASP10	0.71076	5.42032	4.63835	0.031265	0.999955	701295	843
NUGGC	-1.59431	2.96154	4.63648	0.0312991	0.999955	100428818	389643
S100A12	2.49135	2.1128	4.63001	0.0314174	0.999955	714792	6283
CCNO	1.59801	-1.22512	4.62927	0.031431	0.999955	706193	10309
MS4A2	-1.65913	1.31838	4.61826	0.0316334	0.999955	697830	2206
SYDE2	-1.12818	2.37401	4.60778	0.0318272	0.999955	711151	84144
MEFV	0.90103	4.72961	4.60758	0.031831	0.999955	701927	4210
DPYSL5	2.64004	0.354107	4.60297	0.0319166	0.999955	699648	56896
EXD1	-1.72692	0.49537	4.60139	0.0319461	0.999955	705364	161829
TSLP	2.76404	3.68964	4.59796	0.03201	0.999955	706194	85480
ACHE	2.31733	0.683265	4.59662	0.032035	0.999955	713370	43
FN1	-1.09374	9.78083	4.59579	0.0320506	0.999955	613269	2335
PLIN4	-1.45005	11.094	4.58987	0.0321615	0.999955	693610	729359
CRELD2	1.1555	5.26882	4.58793	0.0321978	0.999955	720586	79174
SHCBP1	1.3353	3.34273	4.58684	0.0322184	0.999955	716009	79801
GPNMB	-1.06344	9.35118	4.58496	0.0322538	0.999955	704990	10457
UST	-1.01684	5.44415	4.58326	0.0322857	0.999955	697355	10090
LIPG	2.00836	4.6261	4.5784	0.0323774	0.999955	699477	9388
MTSS1L	0.907564	6.35388	4.57249	0.0324893	0.999955	NA	NA
MYBPC3	-1.76475	0.408367	4.57022	0.0325324	0.999955	712093	4607
AS3MT	-1.27605	3.75249	4.56636	0.0326058	0.999955	714122	57412
TMCC2	1.57476	3.65502	4.56449	0.0326414	0.999955	698565	9911
ACTL7B	2.0527	0.190383	4.56015	0.0327242	0.999955	710750	10880
ASPH	-1.00171	8.87613	4.53762	0.0331577	0.999955	699884	444
MFGE8	-0.930039	7.87485	4.51969	0.033507	0.999955	703501	4240
TRIM58	1.74227	3.68882	4.51432	0.0336123	0.999955	699182	25893
TCTN2	-0.939959	3.69479	4.51378	0.0336229	0.999955	721415	79867
PTN	-1.40138	2.56575	4.50203	0.0338546	0.999955	709496	5764
KCNJ15	1.56555	2.54805	4.50047	0.0338856	0.999955	693427	3772
CD200	-0.890627	5.27216	4.49997	0.0338955	0.999955	708110	4345
HS2ST1	-0.749475	6.23305	4.49925	0.0339098	0.999955	712540	9653
EHBP1L1	0.802078	6.9307	4.49635	0.0339673	0.999955	721918	254102
GNG7	-1.16572	2.21543	4.49467	0.0340008	0.999955	711335	2788
EVA1B	0.878729	4.60059	4.49423	0.0340094	0.999955	713159	55194
DNAH2	1.52185	0.755505	4.48834	0.0341267	0.999955	721901	146754
IL23A	1.71465	2.09195	4.48829	0.0341279	0.999955	712627	51561
NNT	-0.771187	6.23844	4.4834	0.0342256	0.999955	701110	23530
SARDH	-1.42242	2.02854	4.47663	0.0343615	0.999955	713289	1757
SGK494	1.24414	4.24178	4.47656	0.0343629	0.999955	NA	NA
CHL1	-0.997166	5.73372	4.46689	0.0345578	0.999955	709172	10752
BNIP3	0.826303	7.08576	4.46565	0.0345829	0.999955	100426120	664
TUB	-0.766297	5.4791	4.46463	0.0346035	0.999955	706054	7275
CCDC102B	-1.28912	1.79795	4.46442	0.0346078	0.999955	710808	79839
SPOCK1	-1.69564	4.1464	4.46153	0.0346664	0.999955	715989	6695
SBSN	1.98327	1.44179	4.45997	0.0346982	0.999955	718724	374897
ARRDC2	0.90554	5.8812	4.44983	0.0349047	0.999955	719299	27106
THRSP	-1.50244	9.18054	4.44288	0.0350471	0.999955	699701	7069
SCUBE2	-0.809066	4.93279	4.4402	0.0351021	0.999955	708152	57758
KISS1	2.38387	0.768292	4.43891	0.0351288	0.999955	574306	3814
GMFG	0.763685	6.24232	4.42732	0.035368	0.999955	697397	9535
CIITA	-0.895178	4.10005	4.41458	0.0356331	0.999955	710761	4261
CRYBA2	1.23482	0.872665	4.41152	0.035697	0.999955	701178	1412
TLR3	-1.41594	2.01328	4.40691	0.0357935	0.999955	574378	7098
C7orf41	-0.961133	7.02601	4.40573	0.0358184	0.999955	NA	NA
TCTE3	1.37007	-0.339603	4.40569	0.0358192	0.999955	NA	NA
LRFN4	0.895855	3.96623	4.40243	0.0358877	0.999955	713166	78999
RDH8	-1.44823	1.17196	4.39351	0.0360761	0.999955	711496	50700
PAQR8	-1.03762	3.95924	4.3906	0.0361377	0.999955	708418	85315
STEAP3	0.856421	4.02524	4.38822	0.0361881	0.999955	100427279	55240
TFCP2L1	-1.33961	2.90124	4.37507	0.0364683	0.999955	696479	29842
CPT1B	0.958736	4.13916	4.3728	0.036517	0.999955	720697	1375
GFRAL	-1.50704	-0.175874	4.36977	0.0365819	0.999955	714935	389400
GATM	-1.18345	5.99082	4.36538	0.0366762	0.999955	713306	2628
CGA	-1.4668	1.75876	4.36527	0.0366786	0.999955	697859	1081
ANGPTL5	-1.61205	4.15445	4.3636	0.0367147	0.999955	702036	253935
KDM4D	1.58254	1.31959	4.35648	0.0368684	0.999955	698455	55693
NAALADL2	-1.01593	3.69646	4.35025	0.0370035	0.999955	721738	254827
DMD	-0.859458	5.84547	4.34789	0.0370549	0.999955	708073	1756
MACC1	-1.64199	0.650629	4.34695	0.0370753	0.999955	707470	346389
CD300A	0.996513	2.92724	4.34355	0.0371493	0.999955	702540	11314
ITGA11	-1.50858	6.36142	4.34035	0.0372193	0.999955	694090	22801
FAM43A	0.905078	5.81222	4.32474	0.0375621	0.999955	708207	131583
RGS7	-1.2079	2.1401	4.3232	0.0375962	0.999955	707747	6000
SETBP1	-0.95937	3.93401	4.32242	0.0376134	0.999955	699652	26040
NKAPL	1.87988	0.150472	4.31571	0.037762	0.999955	707150	222698
MXRA7	-0.765884	5.56148	4.31406	0.0377986	0.999955	106994140	439921
SLC7A10	-1.25777	4.66959	4.30971	0.0378954	0.999955	100430378	56301
PKLR	1.8253	-0.110109	4.30729	0.0379493	0.999955	719152	5313
CD86	-0.875989	4.8542	4.30636	0.0379701	0.999955	714390	942
GPX3	1.24411	10.6976	4.30595	0.0379793	0.999955	713057	2878
DENND3	0.889225	5.06025	4.29972	0.0381186	0.999955	693759	22898
ITGA2	1.4909	5.44247	4.29796	0.0381581	0.999955	703572	3673
CORO6	1.19594	7.09358	4.29686	0.0381829	0.999955	711818	84940
FMO4	-1.35621	2.5299	4.29594	0.0382035	0.999955	704074	2329
PLA1A	1.05659	4.84412	4.29502	0.0382242	0.999955	712705	51365
PRUNE2	-1.02657	5.17701	4.28215	0.0385145	0.999955	707402	158471
REEP4	0.899954	3.45781	4.27765	0.0386168	0.999955	707267	80346
IL1RAP	1.34718	4.09851	4.27389	0.0387021	0.999955	574387	3556
HMGA1	1.31676	6.61554	4.27281	0.0387267	0.999955	718536	3159
ABCA8	-1.36584	7.43107	4.2666	0.0388686	0.999955	693289	10351
C1QTNF9	-1.22692	3.3311	4.26127	0.0389908	0.999955	707884	338872
HIST1H4K	1.11716	2.51651	4.25584	0.0391155	0.999955	NA	NA
MAPK12	1.14844	4.74743	4.25522	0.0391299	0.999955	715745	6300
DCDC5	-1.58541	-0.0193659	4.25478	0.0391401	0.999955	NA	NA
ABTB1	0.87125	6.01383	4.25358	0.0391676	0.999955	710603	80325
GLRB	-0.954336	5.80908	4.25276	0.0391866	0.999955	700368	2743
WIF1	-1.13919	5.74795	4.24156	0.0394459	0.999955	677704	11197
SLC44A3	-1.04012	2.73429	4.23733	0.0395442	0.999955	714768	126969
BTNL9	1.61231	9.76047	4.2366	0.0395614	0.999955	106996463	153579
LRRC17	-1.57587	3.1578	4.2295	0.0397271	0.999955	695422	10234
NOD2	1.16703	3.55326	4.22847	0.0397512	0.999955	695542	64127
TSACC	1.62264	1.97654	4.21215	0.0401354	0.999955	719490	128229
MOXD1	-1.17583	3.09992	4.20263	0.0403613	0.999955	709771	26002
NOX5	-1.4727	0.46787	4.20025	0.040418	0.999955	694875	79400
CECR1	-1.27477	3.23645	4.19991	0.0404261	0.999955	NA	NA
TMEM91	1.2784	4.63082	4.19908	0.0404459	0.999955	100426021	641649
KCNT2	-1.2001	2.59634	4.19845	0.0404609	0.999955	711399	343450
OLFM1	0.90382	5.6963	4.19649	0.0405078	0.999955	712348	10439
SHANK3	0.969687	7.82382	4.19533	0.0405354	0.999955	100430318	85358
IGSF9B	1.49897	1.84582	4.18965	0.0406715	0.999955	699412	22997
BRSK2	1.37979	3.03315	4.18729	0.0407282	0.999955	100429659	9024
PLEKHA6	-1.29889	4.6437	4.18189	0.0408581	0.999955	702210	22874
CDT1	1.20101	1.12501	4.18181	0.0408601	0.999955	711530	81620
CD83	-0.845478	4.93336	4.17695	0.0409774	0.999955	701825	9308
CCDC38	1.89787	-0.181097	4.17656	0.0409869	0.999955	716941	120935
OLFML1	-0.93779	6.22095	4.17613	0.0409973	0.999955	100430528	283298
FAM5B	-1.68841	0.452284	4.17483	0.0410286	0.999955	NA	NA
SLC16A3	1.28687	6.16818	4.17217	0.041093	0.999955	715842	9123
LDHC	1.84104	1.64432	4.16969	0.0411533	0.999955	693731	3948
NAIP	1.05699	3.75709	4.16511	0.0412646	0.999955	705157	4671
TASP1	-0.876374	3.82646	4.16151	0.0413526	0.999955	694028	55617
SNAP25	-1.50486	2.88734	4.16092	0.0413668	0.999955	574204	6616
KIF2C	1.51659	2.29252	4.15728	0.0414558	0.999955	705381	11004
KRT7	1.84246	3.87155	4.15403	0.0415356	0.999955	697425	3855
VEGFA	1.18092	8.19376	4.14362	0.0417917	0.999955	574209	7422
NPW	1.60518	-0.755463	4.13873	0.0419125	0.999955	694262	283869
ID4	-0.810135	6.0295	4.13827	0.0419239	0.999955	705825	3400
GSTM5	-1.04867	7.92709	4.13765	0.0419394	0.999955	100426406	2949
CLEC1A	0.777671	5.66601	4.13677	0.0419611	0.999955	717526	51267
CYBA	0.653845	5.90936	4.1292	0.0421493	0.999955	696748	1535
SAMD5	-1.52115	2.63245	4.12766	0.0421876	0.999955	701153	389432
ITM2A	-0.964148	5.23464	4.12676	0.04221	0.999955	708039	9452
MYH3	1.86578	0.918596	4.12444	0.042268	0.999955	717943	4621
FGF12	-1.00441	4.15762	4.10978	0.042636	0.999955	705813	2257
CAPN11	1.03758	3.94263	4.10254	0.0428188	0.999955	702905	11131
IFIT1B	2.24039	4.74753	4.09433	0.0430274	0.999955	NA	439996
CCL4	1.10278	3.79293	4.09282	0.0430658	0.999955	NA	6351
ST8SIA1	-1.57877	1.8706	4.09266	0.0430698	0.999955	706707	6489
TESC	1.21104	3.0694	4.08444	0.0432799	0.999955	693518	54997
PLXNA4	-1.40193	1.05089	4.07979	0.0433991	0.999955	705098	91584
TNF	1.48099	1.02775	4.07196	0.0436007	0.999955	715467	7124
ACRBP	1.7939	1.09196	4.07185	0.0436034	0.999955	713219	84519
SMOX	1.33533	3.84739	4.07063	0.043635	0.999955	718761	54498
FUT7	1.49997	0.731489	4.06285	0.0438363	0.999955	720913	2529
KIF26B	1.66139	1.43806	4.06156	0.0438699	0.999955	712374	55083
KLHDC7A	-1.91095	0.382606	4.05554	0.0440266	0.999955	713771	127707
LPL	-1.11464	11.6428	4.05336	0.0440834	0.999955	712887	4023
MICU1	-0.733298	5.43305	4.05137	0.0441355	0.999955	708654	10367
ANKS1B	-1.50154	0.63284	4.05016	0.0441671	0.999955	694033	56899
CCL20	2.6939	4.07486	4.04706	0.0442483	0.999955	574182	6364
SLC16A10	1.30824	3.74278	4.03593	0.0445411	0.999955	696132	117247
MOCS1	0.968479	4.64415	4.02767	0.0447598	0.999955	719625	4337
SOX18	1.24686	4.42404	4.01579	0.0450761	0.999955	694156	54345
SLC6A4	-1.44807	0.75501	4.01534	0.0450882	0.999955	574140	6532
CHAC1	1.53126	1.36461	4.00827	0.0452775	0.999955	705007	79094
DHCR24	-1.19076	5.85071	4.00021	0.0454945	0.999955	717022	1718
FCER1G	0.705596	7.32828	3.99731	0.0455728	0.999955	720291	2207
LMO2	0.762266	5.9142	3.99081	0.0457492	0.999955	717502	4005
ZFPM1	0.962617	3.03323	3.98741	0.0458413	0.999955	710085	161882
COMP	1.08803	4.36858	3.9849	0.0459097	0.999955	720286	1311
FCN3	0.970676	5.81204	3.98281	0.0459667	0.999955	720154	8547
KLHL31	-1.47984	3.10986	3.98142	0.0460049	0.999955	710672	401265
BCL2A1	1.68433	5.0172	3.97873	0.0460784	0.999955	712571	597
C6orf10	1.54592	0.269061	3.97714	0.0461219	0.999955	NA	NA
FHOD1	0.795998	6.95632	3.97577	0.0461593	0.999955	697346	29109
GRM7	-1.9433	0.804976	3.973	0.0462352	0.999955	702731	2917
NPVF	-1.52201	0.134735	3.96755	0.0463853	0.999955	613271	64111
FTO	-0.732414	6.30471	3.9664	0.0464169	0.999955	703724	79068
SLC25A29	0.929589	4.24074	3.96087	0.0465696	0.999955	717444	123096
TPD52L1	-0.868968	3.79832	3.96013	0.0465902	0.999955	716568	7164
SLC9A3R2	1.04924	6.06849	3.95669	0.0466853	0.999955	NA	NA
SLC43A2	0.722637	5.40845	3.93501	0.0472909	0.999955	701666	124935
CNGB1	-1.5006	-0.26709	3.93269	0.0473562	0.999955	706073	1258
GLYATL1	-1.57307	-1.08211	3.92914	0.0474563	0.999955	NA	92292
FAM115A	-0.961582	6.64047	3.92788	0.0474917	0.999955	NA	NA
CARD10	0.776062	5.60241	3.92754	0.0475014	0.999955	100428402	29775
NEURL	1.30866	1.10742	3.92626	0.0475376	0.999955	NA	NA
ADH1B	1.56746	10.0266	3.91719	0.0477947	0.999955	707908	125
OSBPL8	-0.676605	6.48595	3.91492	0.0478594	0.999955	693338	114882
GRIN3A	-1.20728	1.38863	3.89689	0.0483757	0.999955	716892	116443
TRIML2	-1.96156	2.58898	3.89362	0.0484698	0.999955	707731	205860
EGR1	-1.30744	7.87259	3.88392	0.0487505	0.999955	716786	1958
KIAA1683	1.85166	0.373053	3.88331	0.0487682	0.999955	NA	NA
TFPI2	1.69398	5.54138	3.87666	0.0489618	0.999955	700850	7980
GPR84	1.17688	3.75895	3.8743	0.0490306	0.999955	705309	53831
C20orf194	-0.680761	5.94213	3.87425	0.0490321	0.999955	NA	NA
KLHDC8A	-1.18141	1.54125	3.87301	0.0490684	0.999955	698312	55220
FGF21	2.09342	0.378575	3.86695	0.0492458	0.999955	718288	26291
NRXN1	-1.31076	2.27315	3.86194	0.0493931	0.999955	619185	9378
ADRB3	-1.5203	2.0452	3.86115	0.0494165	0.999955	699129	155
IDO1	1.22805	6.5231	3.85883	0.049485	0.999955	574370	3620
ADAMTS6	0.933877	3.91688	3.85582	0.0495736	0.999955	696021	11174
C2CD4B	1.0441	2.19433	3.85124	0.0497091	0.999955	114669748	388125
PIK3C2G	-1.60927	-0.802415	3.84979	0.0497523	0.999955	702929	5288
EN1	1.71882	-0.334127	3.84606	0.049863	0.999955	694306	2019
CCDC69	-1.06944	10.0096	3.84338	0.0499428	0.999955	713304	26112
UCP1	-2.01798	0.38551	3.84179	0.0499901	0.999955	574124	7350
CTLA4	-1.29757	0.690008	3.83707	0.050131	0.999955	705673	1493
SLAMF8	1.24229	2.87387	3.82745	0.0504195	0.999955	719494	56833
EPB41L1	-0.81291	6.605	3.82392	0.050526	0.999955	710697	2036
DDX4	1.68778	1.46383	3.81988	0.0506478	0.999955	706943	54514
SEPP1	-0.943536	8.08104	3.81825	0.0506972	0.999955	NA	NA
FBP1	1.14091	2.54321	3.81762	0.0507163	0.999955	709022	2203
C17orf72	0.994914	4.74322	3.81572	0.0507739	0.999955	NA	NA
CRYAB	-1.30862	8.85515	3.81237	0.0508755	0.999955	710747	1410
SMAGP	1.04727	3.16121	3.80918	0.0509723	0.999955	694774	57228
TMEM135	-0.886667	4.29946	3.80699	0.0510391	0.999955	704963	65084
SMARCA2	-0.719648	6.60922	3.8048	0.051106	0.999955	696973	6595
TRPM3	-1.14957	2.80364	3.80424	0.051123	0.999955	702898	80036
SAMSN1	1.34638	3.87715	3.79803	0.051313	0.999955	694064	64092
NEBL	-1.2204	5.24492	3.79796	0.051315	0.999955	702764	10529
MED22	0.64776	5.42929	3.79528	0.0513972	0.999955	714097	6837
ANO9	-1.62602	0.225438	3.78565	0.0516937	0.999955	NA	338440
VANGL2	-0.755717	4.31904	3.78093	0.0518399	0.999955	720239	57216
TRIM31	-1.26952	-0.494971	3.78087	0.0518418	0.999955	709807	11074
BTN3A1	-0.796954	5.24084	3.77679	0.0519682	0.999955	700227	11119
NGEF	1.5738	-0.619353	3.77225	0.0521096	0.999955	713917	25791
ZNF695	-1.19118	0.139423	3.77087	0.0521526	0.999955	NA	57116
EFCAB13	1.47215	2.16711	3.76818	0.0522364	0.999955	NA	124989
PEAR1	0.781524	6.25749	3.76694	0.0522753	0.999955	718698	375033
ARHGAP27	0.749838	4.41023	3.76541	0.052323	0.999955	716430	201176
CPXM2	-1.02626	5.42867	3.76514	0.0523316	0.999955	693465	119587
SLIT2	-1.01252	3.41509	3.76417	0.0523618	0.999955	715470	9353
NEK7	-0.647468	7.1549	3.75941	0.0525111	0.999955	710464	140609
CRABP2	-1.57503	4.28508	3.75881	0.0525299	0.999955	718579	1382
EXOSC6	1.11394	2.3336	3.75758	0.0525688	0.999955	712669	118460
MME	-0.993874	3.75226	3.74966	0.0528184	0.999955	707667	4311
RBAK-LOC389458	1.40638	1.0555	3.74667	0.0529129	0.999955	NA	NA
SLC9A5	-1.0857	1.6493	3.7385	0.0531723	0.999955	699037	6553
SCAND1	0.801075	4.54999	3.73725	0.0532119	0.999955	711046	51282
DIO1	-1.3499	-0.190921	3.73667	0.0532303	0.999955	714739	1733
ASPN	-1.02921	6.1958	3.73457	0.0532974	0.999955	718125	54829
NAALAD2	-0.86948	4.10516	3.72968	0.0534536	0.999955	694180	10003
FCAR	1.17284	4.39689	3.72586	0.0535762	0.999955	664734	2204
TPCN2	0.752173	6.13705	3.7179	0.053832	0.999955	709391	219931
CCDC74B	1.16065	1.75396	3.7086	0.0541329	0.999955	NA	91409
PTPRD	-1.13125	3.33139	3.70146	0.054365	0.999955	714954	5789
PRTFDC1	-0.916492	4.18649	3.68491	0.054907	0.999955	712819	56952
GFOD2	0.782545	4.64441	3.68343	0.0549556	0.999955	699723	81577
MAEL	1.93234	0.195799	3.68087	0.0550401	0.999955	697185	84944
VNN1	1.10874	3.7133	3.67862	0.0551146	0.999955	708830	8876
TMEM144	-1.07721	3.63718	3.67625	0.0551927	0.999955	700866	55314
TDRKH	-1.1716	2.84034	3.67525	0.0552261	0.999955	716968	11022
PFKP	0.933134	6.88529	3.66726	0.0554913	0.999955	722330	5214
F3	-0.766778	7.36365	3.66719	0.0554935	0.999955	714456	2152
NR2F6	0.738692	4.44021	3.65021	0.0560622	0.999955	719699	2063
KANK1	-0.842646	6.6425	3.64977	0.0560769	0.999955	697569	23189
NDST3	-1.69314	-0.10618	3.64454	0.0562533	0.999955	704244	9348
PEBP4	-0.941828	6.28903	3.64158	0.0563536	0.999955	709242	157310
KIAA0895L	1.07202	4.3613	3.63996	0.0564081	0.999955	NA	NA
RNF141	-0.640519	6.22398	3.6393	0.0564307	0.999955	706002	50862
TNFAIP8L1	1.16673	1.57829	3.63747	0.0564926	0.999955	694323	126282
DMGDH	-1.35235	1.65558	3.63689	0.0565124	0.999955	709237	29958
NACAD	-1.08128	3.10629	3.63219	0.0566723	0.999955	704832	23148
PLAU	1.13503	7.41824	3.62417	0.0569461	0.999955	705853	5328
PDPN	1.10773	7.44545	3.62178	0.057028	0.999955	716250	10630
H1F0	-0.712907	6.4519	3.61664	0.0572043	0.999955	NA	NA
FOSB	-1.3073	5.2802	3.6142	0.0572884	0.999955	715896	2354
PDE8B	-1.08983	3.79364	3.61417	0.0572893	0.999955	712674	8622
BCR	0.642704	6.38123	3.6141	0.0572919	0.999955	709258	613
SFRP4	-1.05239	5.74021	3.61271	0.0573395	0.999955	574393	6424
IGSF8	-0.92638	4.55637	3.61261	0.057343	0.999955	720186	93185
SPA17	1.63759	0.852495	3.60578	0.057579	0.999955	574157	53340
PIGZ	-1.05003	2.62437	3.60289	0.0576791	0.999955	106992402	80235
ADORA2A	1.03769	3.75869	3.60205	0.0577083	0.999955	707865	135
TMEM8A	0.655932	6.25836	3.60187	0.0577146	0.999955	NA	NA
MARCO	1.10285	5.15554	3.60094	0.0577468	0.999955	694432	8685
PFKFB1	1.64776	2.00435	3.59522	0.0579461	0.999955	701969	5207
RGS5	-0.776293	7.55364	3.58767	0.0582096	0.999955	693510	8490
NPR3	-1.22667	6.99896	3.5872	0.0582262	0.999955	697245	4883
PIM3	0.681121	5.93444	3.58139	0.0584304	0.999955	720591	415116
P2RY6	0.995576	2.75644	3.57724	0.0585763	0.999955	718623	5031
MACROD2	-1.04843	2.47154	3.57586	0.0586252	0.999955	694547	140733
RAI14	0.984981	6.67172	3.57544	0.0586401	0.999955	698620	26064
SPRN	1.3392	-0.66565	3.57063	0.0588102	0.999955	719900	503542
CD33	1.32144	1.75399	3.56481	0.0590164	0.999955	719855	945
CCDC151	1.29008	0.849733	3.55651	0.0593124	0.999955	NA	NA
COX6A2	1.62276	-0.0383638	3.55258	0.0594529	0.999955	713995	1339
DNASE2	-0.79003	6.1216	3.54814	0.0596123	0.999955	716802	1777
SLC25A10	-0.975427	4.60561	3.54255	0.0598133	0.999955	714494	1468
SLC26A4	-1.36891	2.28641	3.54033	0.0598936	0.999955	699859	5172
THNSL1	-1.08965	2.8428	3.53944	0.0599259	0.999955	706766	79896
EPB42	1.72767	2.70962	3.53875	0.0599507	0.999955	709427	2038
BZRAP1	-1.13851	2.79901	3.53774	0.0599872	0.999955	NA	NA
FZD7	-1.00026	5.67954	3.5377	0.0599887	0.999955	703064	8324
BTBD16	1.12137	1.36069	3.53496	0.0600879	0.999955	705610	118663
WDR81	0.645915	5.41923	3.53342	0.0601436	0.999955	721254	124997
ADAT3	1.15276	0.985515	3.53296	0.0601602	0.999955	106992295	113179
ACSBG2	1.54446	2.39281	3.53148	0.0602141	0.999955	698717	81616
TPGS2	-0.679533	5.35279	3.52959	0.0602825	0.999955	709953	25941
ADAM8	1.06523	5.04735	3.52944	0.0602881	0.999955	100428452	101
ZNF444	0.909239	2.9187	3.5262	0.060406	0.999955	100424797	55311
ALDH3A1	-1.4282	4.29055	3.52599	0.0604136	0.999955	703870	218
NRK	-1.52851	2.49697	3.51922	0.060661	0.999955	700137	203447
CXCL10	1.64267	3.42092	3.51658	0.0607578	0.999955	574243	3627
CPEB2	-0.646682	5.39511	3.51583	0.0607851	0.999955	722844	132864
CTF1	-1.03884	3.68598	3.51421	0.0608446	0.999955	713850	1489
LRRC4C	-1.36475	0.457836	3.50747	0.0610926	0.999955	716620	57689
FREM1	-1.20525	3.95873	3.50701	0.0611095	0.999955	713874	158326
TMEM204	0.836063	4.09453	3.50563	0.0611604	0.999955	701926	79652
UBALD1	0.758537	4.40406	3.50541	0.0611687	0.999955	705814	124402
CECR2	1.68476	2.02732	3.50087	0.0613365	0.999955	718454	27443
BAI2	-1.01979	3.68151	3.49095	0.0617053	0.999955	NA	NA
SPRY2	-0.775008	6.76893	3.49	0.0617407	0.999955	702103	10253
CST7	1.19682	2.66677	3.48905	0.0617761	0.999955	704850	8530
COL4A5	-0.9774	4.4591	3.48883	0.0617844	0.999955	703814	1287
LIMA1	-0.713242	8.47657	3.48879	0.0617858	0.999955	713519	51474
ODF3B	0.984236	3.01502	3.48697	0.0618536	0.999955	NA	NA
SNAI1	1.10397	4.2589	3.48427	0.0619546	0.999955	702353	6615
ALDH1A1	-1.00493	8.71394	3.46945	0.0625122	0.999955	702598	216
SGCG	-1.19119	3.19888	3.46698	0.0626056	0.999955	721411	6445
CRISP3	1.50067	0.817589	3.46408	0.0627155	0.999955	706843	10321
SLC25A47	1.58328	0.417372	3.46285	0.062762	0.999955	100428969	283600
PNPLA4	-1.09476	1.23809	3.46193	0.0627969	0.999955	708139	8228
TMEM98	-0.831816	5.66726	3.44453	0.0634615	0.999955	718166	26022
GAL	1.17471	2.85381	3.44193	0.0635615	0.999955	721572	51083
TMEM120A	0.667266	7.03796	3.4412	0.0635895	0.999955	715846	83862
LMX1A	-1.58383	0.0793161	3.43982	0.0636427	0.999955	694542	4009
FAM180B	-1.32848	3.8775	3.43846	0.0636951	0.999955	711373	399888
IL1A	2.00865	1.99117	3.43634	0.063777	0.999955	700193	3552
ATP8B3	1.47703	2.86038	3.43154	0.0639625	0.999955	721348	148229
STX3	0.651287	6.48519	3.43045	0.0640047	0.999955	698953	6809
ERN2	-1.41101	0.591492	3.4304	0.0640064	0.999955	700910	10595
SLC16A2	-0.829126	6.05334	3.42467	0.0642289	0.999955	703252	6567
NOSTRIN	0.723194	5.39599	3.41416	0.0646393	0.999955	705063	115677
MGAT5B	1.01396	4.25441	3.41406	0.0646434	0.999955	708299	146664
TCF23	-1.38715	1.67028	3.41071	0.0647747	0.999955	698948	150921
TRIB3	1.13815	3.54979	3.40484	0.0650053	0.999955	714636	57761
PSORS1C1	-1.62832	1.12918	3.40443	0.0650215	0.999955	NA	170679
ALOX15	-1.38428	6.34044	3.39513	0.0653891	0.999955	709212	246
NEO1	-0.833421	6.17279	3.38861	0.0656482	0.999955	705160	4756
CLIP4	-0.719698	5.50588	3.38699	0.0657128	0.999955	704092	79745
FCER1A	-1.21759	0.709234	3.38397	0.0658332	0.999955	719324	2205
RFX4	1.47988	-0.0849258	3.37986	0.0659975	0.999955	702824	5992
CCL3L3	1.62446	4.78455	3.37867	0.0660453	0.999955	NA	414062
SLC9A2	1.45344	-0.0347444	3.37846	0.0660537	0.999955	712199	6549
C6orf201	1.34458	0.360975	3.37826	0.0660618	0.999955	NA	NA
C17orf78	-1.75276	-1.00308	3.37418	0.0662256	0.999955	NA	284099
VAV1	0.854897	4.78337	3.37196	0.0663148	0.999955	100424246	7409
CORO1A	0.729193	5.6156	3.37117	0.0663466	0.999955	710813	11151
GGN	1.45286	0.299271	3.37101	0.066353	0.999955	715072	199720
OASL	1.14168	2.4345	3.3709	0.0663575	0.999955	698943	8638
ZNF579	0.815117	3.58393	3.36912	0.0664291	0.999955	106992421	163033
APCDD1L	-1.55129	0.0518253	3.36859	0.0664506	0.999955	699020	164284
PRR7	1.53768	-0.243799	3.36793	0.0664772	0.999955	700123	80758
DLGAP1	-1.00026	2.30137	3.36676	0.0665246	0.999955	694049	9229
DCBLD2	-0.649227	5.93977	3.36406	0.0666338	0.999955	700151	131566
CCM2L	1.09298	5.26125	3.36373	0.066647	0.999955	107000439	140706
LCP2	0.772266	4.84649	3.36099	0.0667579	0.999955	700374	3937
EXOC3L2	1.02576	3.2668	3.35978	0.0668071	0.999955	713992	90332
AOC3	-0.842228	8.81899	3.35703	0.0669185	0.999955	711820	8639
SPHK1	1.05431	5.14053	3.35675	0.0669302	0.999955	710441	8877
SNTB1	-0.789561	5.30003	3.35459	0.0670179	0.999955	703245	6641
TRPV2	-0.627877	5.58727	3.35367	0.0670552	0.999955	695986	51393
SLC35E4	0.948183	2.64262	3.3508	0.0671725	0.999955	716119	339665
EPHB6	-1.0976	3.19803	3.34929	0.067234	0.999955	704886	2051
PRAM1	0.989199	3.28041	3.34829	0.0672749	0.999955	712017	84106
PDGFRL	-1.01564	4.85741	3.34285	0.0674977	0.999955	703117	5157
ENPP2	-0.656825	7.12892	3.34174	0.0675431	0.999955	705287	5168
NAA10	0.66379	6.48847	3.33833	0.0676833	0.999955	106995370	8260
KRT79	-1.25557	0.60859	3.33704	0.0677365	0.999955	700188	338785
PIPOX	-1.32777	2.34553	3.33384	0.0678682	0.999955	711090	51268
MSR1	-0.930166	5.50398	3.33165	0.0679589	0.999955	709365	4481
CYP39A1	-1.04226	4.63744	3.33125	0.0679752	0.999955	704242	51302
LIPA	-0.969758	8.5239	3.32977	0.0680364	0.999955	695240	3988
JPH1	-1.19543	2.34511	3.32865	0.0680828	0.999955	697014	56704
BTN3A2	-0.713867	5.43238	3.32572	0.0682042	0.999955	NA	11118
IL18R1	1.11681	3.84542	3.32158	0.0683761	0.999955	100426588	8809
CFD	1.04156	9.67927	3.31866	0.0684978	0.999955	721138	1675
AQP3	1.07634	3.36122	3.31482	0.068658	0.999955	702721	360
TSC22D4	0.577738	5.63365	3.30823	0.0689336	0.999955	719183	81628
CCDC3	-0.772849	7.17247	3.30638	0.0690113	0.999955	694884	83643
ATP10D	-0.589835	5.72577	3.30245	0.0691768	0.999955	704458	57205
NEK2	1.51064	0.402684	3.30186	0.0692015	0.999955	711473	4751
FES	0.630743	5.80361	3.30172	0.0692072	0.999955	715764	2242
PDE2A	1.03945	6.75376	3.29981	0.0692881	0.999955	718479	5138
TRNP1	-1.41693	2.47262	3.29862	0.069338	0.999955	715405	388610
MANEA	-0.690158	4.61534	3.29606	0.0694463	0.999955	708164	79694
FLRT3	-1.61458	1.95142	3.29585	0.0694553	0.999955	694694	23767
CCDC85B	0.841247	4.3018	3.28595	0.0698753	0.999955	715413	11007
CDKN2D	0.841947	3.24782	3.2835	0.0699796	0.999955	713172	1032
SNX32	-1.14502	2.4502	3.28047	0.0701087	0.999955	721888	254122
CASQ2	-1.54045	2.69196	3.28046	0.0701094	0.999955	712373	845
GREM1	-0.951287	6.30969	3.27731	0.070244	0.999955	574176	26585
HCK	0.917309	5.20924	3.27529	0.0703305	0.999955	715723	3055
MEF2B	1.42476	-1.17554	3.27513	0.0703373	0.999955	100568437	100271849
PGF	0.847793	4.20066	3.27481	0.0703511	0.999955	701219	5228
EFS	-0.986001	3.90762	3.27315	0.0704222	0.999955	713838	10278
FAM198B	-0.98927	6.39566	3.27268	0.0704426	0.999955	NA	NA
HOMER3	0.658183	5.30505	3.27209	0.0704678	0.999955	719647	9454
MMRN2	0.797822	6.99373	3.27163	0.0704873	0.999955	699306	79812
KAT2B	-0.776534	5.70109	3.27089	0.0705194	0.999955	698283	8850
CUBN	-1.27239	-0.395953	3.27073	0.0705263	0.999955	705162	8029
OSR1	-0.87572	5.66659	3.27014	0.0705515	0.999955	106992850	130497
C5orf38	1.54377	-0.573729	3.2696	0.070575	0.999955	NA	NA
PPP1R14B	0.723664	6.34643	3.26921	0.0705914	0.999955	722103	26472
CD274	1.323	3.8352	3.26766	0.0706583	0.999955	716043	29126
PTER	-0.885342	4.17419	3.25858	0.0710508	0.999955	699387	9317
C21orf62	-1.58859	2.49075	3.25826	0.0710645	0.999955	NA	56245
SLC1A5	0.736167	6.9172	3.25684	0.0711261	0.999955	716843	6510
HSPA4L	0.95024	3.98643	3.25624	0.071152	0.999955	710143	22824
IL12RB1	1.074	0.546849	3.25018	0.0714154	0.999955	574199	3594
CCL13	-1.1767	2.42097	3.24995	0.0714255	0.999955	714907	6357
C11orf63	-1.06972	2.21069	3.24795	0.0715128	0.999955	NA	NA
SNCA	1.52214	2.8341	3.24711	0.0715495	0.999955	706985	6622
P2RY2	0.921991	3.61014	3.24587	0.0716037	0.999955	718603	5029
HYDIN	1.54409	0.883876	3.24105	0.0718147	0.999955	708629	54768
CD79B	-1.62087	1.16889	3.23552	0.0720576	0.999955	718218	974
PARD3B	-0.638098	5.21559	3.23113	0.0722509	0.999955	707941	117583
AQP1	-0.963287	8.30458	3.2302	0.0722917	0.999955	106997467	358
GADD45G	1.14805	3.31502	3.22987	0.0723065	0.999955	697835	10912
MMP21	-1.26523	0.20506	3.2295	0.0723228	0.999955	695797	118856
CYP24A1	1.38387	3.11265	3.22935	0.0723294	0.999955	698937	1591
RORC	-1.53166	2.61844	3.22693	0.0724363	0.999955	717052	6097
DUSP15	1.68245	0.387825	3.22457	0.072541	0.999955	100431027	128853
GLI3	-0.856073	5.17193	3.2234	0.0725925	0.999955	702494	2737
MSRB1	0.57005	5.47635	3.2233	0.0725969	0.999955	693358	51734
KIF1A	-1.24164	0.436212	3.22161	0.072672	0.999955	716855	547
KLF2	0.859643	6.43936	3.21898	0.072789	0.999955	719492	10365
HIST1H3A	-1.40221	-0.13741	3.21795	0.0728346	0.999955	NA	NA
MYH10	-0.719858	8.02467	3.21655	0.0728971	0.999955	721979	4628
PCK2	0.76266	4.47123	3.21499	0.0729666	0.999955	714922	5106
PLCB3	0.581714	6.18289	3.21437	0.0729944	0.999955	717764	5331
EREG	1.62803	2.61065	3.21266	0.0730708	0.999955	702502	2069
NR3C1	-0.662952	6.85354	3.21143	0.0731256	0.999955	706198	2908
SIGLECL1	1.80234	-0.329228	3.21128	0.0731323	0.999955	719573	284369
TGFB1	0.635611	6.02348	3.20858	0.0732529	0.999955	106992315	7040
PEX11A	-1.09051	4.25109	3.20786	0.0732852	0.999955	700511	8800
P2RY13	1.15738	2.01886	3.2074	0.073306	0.999955	106997046	53829
ZAK	-0.6373	7.19381	3.20321	0.073494	0.999955	NA	NA
F2RL2	-1.25912	0.603424	3.20305	0.0735011	0.999955	707260	2151
EPGN	1.2632	0.920659	3.20161	0.0735658	0.999955	702632	255324
DAGLB	0.666381	5.06567	3.19718	0.0737652	0.999955	717799	221955
LPO	-1.3291	-0.507597	3.19468	0.0738783	0.999955	709848	4025
GRIN2A	-1.5104	0.08764	3.19357	0.0739282	0.999955	100429880	2903
CDH13	-0.622404	6.13025	3.19301	0.0739538	0.999955	718038	1012
TPPP3	-1.48781	5.02644	3.18743	0.0742068	0.999955	100429881	51673
FAM65B	0.951489	4.70033	3.18692	0.0742298	0.999955	NA	NA
TAC1	1.49217	-0.758677	3.18655	0.0742466	0.999955	697350	6863
SAMHD1	-0.767596	6.53832	3.18488	0.0743223	0.999955	709060	25939
FNDC1	-1.29104	2.72141	3.18275	0.0744192	0.999955	701832	84624
ABCC2	1.2055	1.50836	3.18119	0.0744904	0.999955	574169	1244
ZNF696	0.732711	5.04982	3.18058	0.0745181	0.999955	106999982	79943
SLC22A20	1.21418	-0.146496	3.17531	0.0747589	0.999955	716581	NA
CCR2	1.18528	1.86677	3.17015	0.0749956	0.999955	574098	729230
SLITRK2	-1.35008	0.926774	3.16872	0.0750614	0.999955	699766	84631
CCDC141	-1.31271	2.64987	3.16643	0.0751665	0.999955	709063	285025
LILRB3	0.670191	5.69638	3.16327	0.0753121	0.999955	106992409	11025
AMACR	-0.923827	3.70542	3.16028	0.0754503	0.999955	698365	23600
ZNF436	-0.722736	5.9955	3.15837	0.0755384	0.999955	709638	80818
RETSAT	-0.962597	9.57459	3.15817	0.0755478	0.999955	695058	54884
ECE1	0.654591	7.95837	3.14451	0.0761829	0.999955	706810	1889
ISLR	-0.953884	6.43145	3.13362	0.0766932	0.999955	701479	3671
CCDC92	-0.664881	5.81632	3.13151	0.0767928	0.999955	705922	80212
MFNG	0.659178	6.13748	3.12785	0.0769652	0.999955	699530	4242
CCL5	-1.4583	4.47099	3.1179	0.0774365	0.999955	574178	6352
SIGLEC9	1.06723	2.18318	3.11599	0.0775273	0.999955	NA	27180
FOS	-1.12929	7.46023	3.11519	0.0775653	0.999955	702077	2353
MATN3	0.801653	4.5392	3.11443	0.0776017	0.999955	716677	4148
RAB33A	1.52186	-0.319917	3.11416	0.0776144	0.999955	703002	9363
MYEF2	-0.888153	3.0416	3.11406	0.0776192	0.999955	716153	50804
PHLDA2	1.34702	0.360712	3.11008	0.0778091	0.999955	706160	7262
ADAMTSL3	-0.828104	4.50847	3.10865	0.0778773	0.999955	714346	57188
DHH	1.24433	1.39893	3.10575	0.0780161	0.999955	711048	50846
CD22	-1.14522	2.37835	3.10543	0.0780316	0.999955	106994739	933
PXN	0.697337	7.84053	3.10462	0.0780705	0.999955	696336	5829
FATE1	1.34353	-0.437722	3.10158	0.0782165	0.999955	704368	89885
CGNL1	-0.773826	5.74117	3.09835	0.0783717	0.999955	699876	84952
C20orf96	1.15525	1.66551	3.09354	0.0786038	0.999955	NA	140680
PROS1	-0.625248	7.36315	3.09052	0.0787495	0.999955	694845	5627
FAM107B	-0.835148	7.08503	3.08729	0.0789063	0.999955	696896	83641
PDZD4	0.878209	3.21514	3.08648	0.0789454	0.999955	697387	57595
ADAM22	-1.00556	4.14632	3.08583	0.0789769	0.999955	705350	53616
KCNH3	-0.920701	3.30406	3.08566	0.0789851	0.999955	710838	23416
AMIGO2	-0.877678	6.05318	3.08446	0.0790434	0.999955	705386	347902
LYPLAL1	-0.943221	3.63731	3.08309	0.07911	0.999955	707313	127018
NLRP12	1.36869	2.63297	3.08224	0.0791514	0.999955	722733	91662
LAD1	0.929449	2.17476	3.07798	0.0793589	0.999955	707971	3898
NELL2	1.39479	1.41069	3.07273	0.0796159	0.999955	703134	4753
SPI1	0.634369	5.35914	3.07157	0.0796723	0.999955	712010	6688
ADCY5	-0.772923	6.01723	3.06909	0.0797943	0.999955	715897	111
SMARCA1	-0.575822	5.53091	3.06663	0.0799149	0.999955	100430685	6594
NME3	0.721042	5.48797	3.06609	0.0799416	0.999955	722479	4832
TMEM88	0.778388	4.70038	3.06581	0.0799551	0.999955	716381	92162
MRPL34	0.569908	5.65411	3.06456	0.0800168	0.999955	719004	64981
ZNF573	-1.16264	-0.0633857	3.06445	0.0800224	0.999955	719389	126231
LILRA2	0.912129	4.97757	3.06316	0.0800856	0.999955	692341	11027
FAM26F	1.30938	1.08971	3.05869	0.0803065	0.999955	NA	NA
TCIRG1	0.594966	6.79544	3.05546	0.0804663	0.999955	710650	10312
GPRASP1	-0.65338	4.75541	3.05082	0.0806965	0.999955	693850	9737
HSPA1A	1.03013	8.73357	3.04787	0.0808433	0.999955	720054	3303
CPA3	-1.03913	3.46912	3.04781	0.080846	0.999955	712564	1359
IGJ	-1.19016	4.89378	3.04173	0.0811496	0.999955	NA	NA
SIRPB1	1.01753	3.3721	3.04162	0.0811549	0.999955	NA	10326
OLFML2A	-1.21026	4.51112	3.0411	0.0811811	0.999955	693790	169611
HTRA3	0.808359	7.20188	3.03713	0.0813796	0.999955	722638	94031
BDH1	0.887417	4.00776	3.03599	0.081437	0.999955	709490	622
HOXD8	0.983159	3.89162	3.03466	0.0815038	0.999955	106992624	3234
CLIC5	-1.27723	3.43872	3.03318	0.0815779	0.999955	703565	53405
SLC24A3	-0.616241	4.96289	3.01622	0.0824353	0.999955	702212	57419
S100A4	-0.760157	6.89927	3.01536	0.0824793	0.999955	715115	6275
ARG2	0.883625	3.22335	3.01012	0.0827462	0.999955	711033	384
ETV1	-0.972144	3.16469	3.00723	0.0828938	0.999955	106997505	2115
ADM2	1.09123	0.187914	3.00079	0.0832241	0.999955	720666	79924
TNNI2	1.03422	3.24224	3.00048	0.0832397	0.999955	721041	7136
STXBP2	0.631627	5.1696	2.99881	0.0833258	0.999955	708676	6813
AGPAT9	-0.777234	5.64781	2.99722	0.0834073	0.999955	NA	NA
MBNL3	-0.712525	4.92302	2.997	0.0834189	0.999955	706102	55796
COL28A1	-1.06777	1.29407	2.9924	0.0836563	0.999955	106997530	340267
CCNA1	1.40682	0.105181	2.99193	0.0836806	0.999955	693797	8900
CCL11	-1.2027	5.70613	2.99007	0.0837766	0.999955	574218	6356
SCTR	-1.21221	1.85318	2.98982	0.0837893	0.999955	695182	6344
RIPK3	0.658132	4.63556	2.9867	0.0839511	0.999955	716138	11035
MAST3	0.654324	4.77204	2.98643	0.0839651	0.999955	720145	23031
APOA1	1.69473	0.799843	2.9838	0.0841014	0.999955	696969	335
CYP26B1	0.957086	6.40812	2.9823	0.0841794	0.999955	704750	56603
PTGER1	1.2126	0.140981	2.97901	0.0843509	0.999955	613251	5731
SEMA5B	0.773115	5.08686	2.97732	0.0844391	0.999955	715682	54437
STMN3	0.742879	5.50596	2.977	0.0844555	0.999955	719538	50861
LAMB4	-1.37247	0.550591	2.97609	0.0845033	0.999955	702225	22798
ISOC1	-0.691785	4.83262	2.9746	0.0845811	0.999955	705231	51015
HOXD3	1.09223	2.92556	2.97435	0.0845941	0.999955	106992621	3232
TMEM180	-1.34525	5.48255	2.97219	0.0847072	0.999955	NA	NA
CALCRL	0.698959	6.05619	2.97155	0.0847408	0.999955	708187	10203
DGAT2	-1.1971	9.51101	2.96734	0.0849613	0.999955	696549	84649
C11orf42	1.44084	-0.299858	2.96729	0.0849638	0.999955	NA	160298
CAP2	-0.808284	4.45798	2.96087	0.0853018	0.999955	703445	10486
ORAI1	0.643329	4.72364	2.9606	0.0853161	0.999955	700190	84876
CHRNE	1.15322	2.94232	2.96044	0.0853246	0.999955	710301	1145
GALNT9	-1.29334	-0.221754	2.95884	0.0854094	0.999955	710382	50614
SRGAP3	-1.02033	2.15507	2.95806	0.0854506	0.999955	701809	9901
CSMD2	1.52319	2.86073	2.95743	0.0854837	0.999955	710468	114784
FIBIN	-0.8578	4.36262	2.95594	0.0855626	0.999955	699699	387758
ABI3	0.742368	3.49959	2.95468	0.0856294	0.999955	698710	51225
CMBL	-0.798332	6.19574	2.95378	0.0856772	0.999955	696762	134147
RTN4RL2	1.48951	-0.169458	2.95176	0.085784	0.999955	704489	349667
PYCARD	0.773356	3.7939	2.94981	0.0858875	0.999955	713563	29108
EPDR1	-0.782507	5.61249	2.94766	0.0860022	0.999955	705348	54749
TPRA1	0.573891	5.47444	2.93983	0.0864199	0.999955	707221	131601
CCL3L1	1.26016	3.8842	2.93939	0.0864432	0.999955	693710	6349
CDKL2	-0.852363	3.82746	2.93553	0.0866504	0.999955	701467	8999
HYAL2	0.870416	6.4828	2.93385	0.0867403	0.999955	702484	8692
SDF2L1	0.808296	3.90077	2.93279	0.0867971	0.999955	697928	23753
FSCN1	0.723378	6.30177	2.92814	0.0870476	0.999955	100430727	6624
ABCA13	-1.78557	1.16709	2.92756	0.0870789	0.999955	695208	154664
CPNE5	1.23794	3.64979	2.92589	0.0871694	0.999955	719255	57699
AATK	0.924984	2.74588	2.92467	0.0872353	0.999955	718525	9625
DOCK3	-0.844414	3.44142	2.92048	0.0874616	0.999955	701151	1795
C1orf168	-1.50222	3.20733	2.91851	0.0875685	0.999955	NA	NA
ACE2	0.902213	3.62876	2.91194	0.0879262	0.999955	712790	59272
GZMM	1.26085	0.207423	2.91084	0.0879858	0.999955	715031	3004
CLDN1	-0.90939	4.97607	2.90994	0.0880352	0.999955	704330	9076
CCDC80	-0.921973	9.44124	2.90969	0.0880486	0.999955	708504	151887
DCST2	1.24242	0.00352093	2.90711	0.0881897	0.999955	717224	127579
CD300LD	1.58061	-0.290651	2.90427	0.0883453	0.999955	703142	100131439
ASIC1	-1.02254	3.26335	2.90365	0.0883791	0.999955	713320	41
SNAP91	-1.14678	1.99029	2.90333	0.0883968	0.999955	695216	9892
TREM1	0.935951	5.32399	2.9031	0.0884092	0.999955	693558	54210
DUSP23	0.80905	4.5344	2.90302	0.0884139	0.999955	719474	54935
SCN8A	-1.18014	2.63431	2.90268	0.0884324	0.999955	695972	6334
KEL	1.43979	1.58998	2.90149	0.0884975	0.999955	703492	3792
SAMD1	0.718385	3.88969	2.90138	0.0885037	0.999955	106994647	90378
CSF1	0.734712	7.37729	2.89766	0.0887084	0.999955	702532	1435
UNC5C	-1.14776	1.19405	2.89469	0.088872	0.999955	705591	8633
OLFM2	1.37089	3.59825	2.89245	0.0889956	0.999955	711336	93145
ZSWIM4	0.879211	3.55154	2.88923	0.0891734	0.999955	717380	65249
MDK	1.12998	5.75022	2.88872	0.0892015	0.999955	714591	4192
CCRL2	0.925574	2.92167	2.8857	0.0893694	0.999955	713715	9034
TRIQK	-0.916656	4.20058	2.88249	0.0895476	0.999955	697751	286144
HCRTR1	1.33729	-0.521874	2.8804	0.089664	0.999955	705914	3061
TMEM132B	-1.13169	1.34817	2.87986	0.0896936	0.999955	707118	114795
PDE5A	-0.86664	4.68186	2.86923	0.0902882	0.999955	705592	8654
SH3BP1	0.758848	5.05044	2.86922	0.0902886	0.999955	700647	23616
FMNL3	0.629014	6.48446	2.8683	0.0903405	0.999955	712659	91010
SOWAHC	-0.656746	4.23144	2.86801	0.0903565	0.999955	696417	65124
TRIM6	-1.1575	2.2598	2.86579	0.0904815	0.999955	100428125	117854
UHRF1	1.456	3.16458	2.86562	0.0904909	0.999955	695531	29128
SQLE	0.927867	4.00733	2.86519	0.090515	0.999955	706764	6713
METTL24	-1.08954	0.684829	2.85885	0.0908727	0.999955	697600	728464
SEMA5A	-0.756682	4.31438	2.85513	0.0910831	0.999955	696019	9037
ZNF771	1.01084	1.03652	2.85411	0.0911404	0.999955	711861	51333
PER2	-0.725959	4.22932	2.85389	0.0911533	0.999955	696476	8864
CCND3	0.534505	5.87623	2.85382	0.0911572	0.999955	695215	896
GLIPR2	0.70451	6.769	2.8534	0.0911808	0.999955	693734	152007
THBD	0.795996	7.12854	2.85224	0.0912467	0.999955	702132	7056
PBX1	-0.730106	6.51372	2.84913	0.0914233	0.999955	694416	5087
PDP2	-0.745218	5.43551	2.84771	0.0915041	0.999955	694851	57546
EHHADH	-0.882195	4.67112	2.84762	0.0915091	0.999955	701193	1962
CUX2	-1.46461	0.145189	2.84548	0.0916312	0.999955	712795	23316
PDIA4	0.845	7.36827	2.84468	0.0916766	0.999955	709716	9601
APMAP	-0.676618	7.88884	2.83852	0.092029	0.999955	704948	57136
CORT	1.46308	-0.0711477	2.83774	0.0920735	0.999955	114674163	1325
DCUN1D2	0.566263	5.37842	2.83587	0.0921809	0.999955	715099	55208
MATK	-1.09043	3.59831	2.83537	0.0922095	0.999955	100430078	4145
LYL1	0.796355	3.17934	2.83485	0.0922395	0.999955	718185	4066
CTSF	-0.776953	6.19984	2.83406	0.0922847	0.999955	713743	8722
AKR7A2	-0.878326	7.14633	2.82993	0.0925226	0.999955	703051	8574
HSPA12A	-0.745234	6.87675	2.82903	0.0925742	0.999955	707202	259217
MS4A14	1.25722	1.7791	2.82841	0.0926102	0.999955	697083	84689
LZTFL1	-0.787131	4.38873	2.82832	0.0926154	0.999955	714191	54585
PIK3R6	-1.07837	0.623467	2.82813	0.0926264	0.999955	722023	146850
SHROOM1	0.975938	3.50335	2.82525	0.0927926	0.999955	711299	134549
SORBS1	-0.790402	8.43207	2.82452	0.0928347	0.999955	100424331	10580
FAM124A	0.81547	2.5752	2.82349	0.0928941	0.999955	708395	220108
SHC4	-1.01099	1.18456	2.82222	0.092968	0.999955	714611	399694
BCO2	-1.06304	2.10997	2.82143	0.0930137	0.999955	712095	83875
KCNIP1	-0.967852	3.17056	2.82076	0.0930524	0.999955	706021	30820
CASP3	0.578841	4.9066	2.81982	0.0931066	0.999955	694473	836
CD28	-1.11776	1.10087	2.81832	0.0931938	0.999955	705313	940
ALDOC	-1.06086	9.76554	2.81574	0.0933439	0.999955	709213	230
[truncated: 13,481 more rows]

## Sheet: DGE_R_C
DGE list. Diet comparison: R / C. Related to Figure 2.
[truncated: 14,340 more rows]

[truncated: 13 more sheets: xCell_RawEnrichment, gseKEGG_SAT-R_SAT-C, gseKEGG_VAT-R_VAT-C, gseKEGG_R_C, Multiple_Isoforms, DEXseq_SAT-R_SAT-C, DEXseq_VAT-R_VAT-C, oraKEGG_DEXseq_SAT-R_SAT-C, DIE_SAT-R_SAT-C, oraKEGG_DIE_SAT-R_SAT-C, oraKEGG_WGCNA, WGCNA_geneInfo, oraKEGG_WGCNA_blueMod_pGS]
